# Supplementary material for: Comparison of whole transcriptome sequencing of fresh, frozen, and formalin-fixed, paraffin-embedded cardiac tissue
Source: PLoS One. 2023 Mar 29;18(3):e0283159. doi: 10.1371/journal.pone.0283159 (PMC10058139; doi:10.1371/journal.pone.0283159)
Supplement: S1 Table — (XLSX) [file pone.0283159.s013.xlsx]

## Sheet: Ark1
Patient ID	RIN			DV200
	Fresh	Frozen	FFPE	Fresh	Frozen	FFPE
P01 – replicate 1	7.6	8.3	2.2	97	97	56
P01 – replicate 2	8.1	8.2	2.5	97	98	65
P01 – replicate 3	8.5	8.3	2.9	96	97	56
P02 – replicate 1	7.3	7.6	1.9	95	96	27
P02 – replicate 2	7.6	NA	2.6	96	93	41
P02 – replicate 3	7.6	7.9	2.6	96	96	22
P03 – replicate 1	8.7	8.5	2.5	98	90	27
P03 – replicate 2	8.4	NA	2.3	97	94	52
P03 – replicate 3	8.5	8.3	1.1	97	97	34
P04 – replicate 1	7.6	8.1	NA	95	96	54
P04 – replicate 2	7.6	8.3	1.2	96	99	32
P04 – replicate 3	7.9	7.8	2.5	96	94	24
P05	8	NA	2.8	96	97	73
P06 – replicate 1	8.6	8.1	2.9	98	98	73
P06 – replicate 2	8.4	8	3.3	97	97	67
P06 – replicate 3	9.4	8.4	3.2	98	98	67
P07 – replicate 1	7.8	7.8	2.5	96	96	45
P07 – replicate 2	NA	8	2.5	97	95	65
P07 – replicate 3	8.8	7.2	1.1	94	93	27
P08 – replicate 1	8	4.3	1.8	96	92	52
P08 – replicate 2	9.3	6.3	2.5	97	92	27
P08 – replicate 3	8.4	6	1.7	97	92	29
P09 – replicate 1	8	8	2.3	97	97	60
P09 – replicate 2	7.4	7.4	2.5	96	96	57
P09 – replicate 3	8.1	8.8	2.5	95	99	51
P10 – replicate 1	8.5	8.2	2.5	99	98	31
P10 – replicate 2	8.6	NA	2.5	99	96	17
P10 – replicate 3	8.3	7.7	1.8	97	90	43
