# Supplementary material for: Comparison of whole transcriptome sequencing of fresh, frozen, and formalin-fixed, paraffin-embedded cardiac tissue
Source: PLoS One. 2023 Mar 29;18(3):e0283159. doi: 10.1371/journal.pone.0283159 (PMC10058139; doi:10.1371/journal.pone.0283159)
Supplement: S2 Table — (XLSX) [file pone.0283159.s014.xlsx]

## Sheet: Ark1
Chromosome	Exon start position	Exon end position	Gene name	Exon rank in transcript	Ensembl exon stable ID
chr15	34793842	34794050	ACTC1	1	ENSE00003834679
chr15	34793245	34793569	ACTC1	2	ENSE00003835724
chr15	34792408	34792569	ACTC1	3	ENSE00003570843
chr15	34792090	34792281	ACTC1	4	ENSE00003525906
chr15	34791114	34791295	ACTC1	5	ENSE00003832978
chr15	34790230	34790555	ACTC1	6	ENSE00003837959
chr15	34793842	34794117	ACTC1	1	ENSE00003839903
chr15	34793298	34793569	ACTC1	2	ENSE00003835791
chr15	34795506	34795549	ACTC1	1	ENSE00001197654
chr15	34794680	34794830	ACTC1	2	ENSE00001044284
chr15	34792708	34792851	ACTC1	1	ENSE00002543918
chr15	34791158	34791295	ACTC1	4	ENSE00002564503
chr15	34792408	34792522	ACTC1	1	ENSE00002571308
chr15	34791701	34792281	ACTC1	2	ENSE00002558989
chr15	34793743	34794028	ACTC1	1	ENSE00003835287
chr15	34792250	34792281	ACTC1	4	ENSE00003832299
chr1	115768308	115768714	CASQ2	1	ENSE00001957067
chr1	115744828	115744912	CASQ2	2	ENSE00000800546
chr1	115740728	115740828	CASQ2	3	ENSE00000800545
chr1	115738224	115738335	CASQ2	4	ENSE00000800544
chr1	115732901	115732974	CASQ2	5	ENSE00001074019
chr1	115726992	115727122	CASQ2	6	ENSE00003569802
chr1	115725508	115725553	CASQ2	7	ENSE00003670364
chr1	115717840	115717894	CASQ2	8	ENSE00003541303
chr1	115705192	115705292	CASQ2	9	ENSE00001074027
chr1	115702921	115702995	CASQ2	10	ENSE00001074020
chr1	115700021	115701426	CASQ2	11	ENSE00001196574
chr1	115732901	115732927	CASQ2	1	ENSE00001941534
chr1	115732114	115732208	CASQ2	2	ENSE00001842165
chr1	115727025	115727122	CASQ2	3	ENSE00001915176
chr18	31101903	31102421	DSC2	1	ENSE00003889875
chr18	31093559	31093643	DSC2	2	ENSE00000796879
chr18	31092101	31092300	DSC2	3	ENSE00000456505
chr18	31091028	31091147	DSC2	4	ENSE00000667574
chr18	31089439	31089594	DSC2	5	ENSE00000796882
chr18	31087669	31087813	DSC2	6	ENSE00000667572
chr18	31086576	31086742	DSC2	7	ENSE00000796884
chr18	31082926	31083060	DSC2	8	ENSE00000796885
chr18	31082238	31082423	DSC2	9	ENSE00000667569
chr18	31080096	31080352	DSC2	10	ENSE00000667568
chr18	31079847	31079989	DSC2	11	ENSE00000998565
chr18	31074683	31074907	DSC2	12	ENSE00000998556
chr18	31071605	31071841	DSC2	13	ENSE00000916005
chr18	31070726	31070850	DSC2	14	ENSE00000916004
chr18	31068894	31069151	DSC2	15	ENSE00000916003
chr18	31068299	31068344	DSC2	16	ENSE00001671746
chr18	31058840	31068212	DSC2	17	ENSE00001775048
chr18	31102436	31102503	DSC2	1	ENSE00003919784
chr18	31065998	31068212	DSC2	16	ENSE00003841138
chr18	31102436	31102522	DSC2	1	ENSE00003834622
chr18	31091531	31091567	DSC2	4	ENSE00003837329
chr18	31498177	31498296	DSG2	1	ENSE00001401353
chr18	31518239	31518274	DSG2	2	ENSE00001107952
chr18	31519803	31519937	DSG2	3	ENSE00001107966
chr18	31520803	31520964	DSG2	4	ENSE00001107958
chr18	31521099	31521243	DSG2	5	ENSE00001107970
chr18	31522083	31522249	DSG2	6	ENSE00001107964
chr18	31524448	31524585	DSG2	7	ENSE00001107968
chr18	31524703	31524888	DSG2	8	ENSE00001107962
chr18	31530987	31531252	DSG2	9	ENSE00000998595
chr18	31535270	31535412	DSG2	10	ENSE00000796930
chr18	31536202	31536429	DSG2	11	ENSE00000796931
chr18	31538751	31538978	DSG2	12	ENSE00000796932
chr18	31541193	31541314	DSG2	13	ENSE00000796933
chr18	31542520	31542852	DSG2	14	ENSE00000796934
chr18	31545721	31549008	DSG2	15	ENSE00000796935
chr18	31498220	31498296	DSG2	1	ENSE00002720000
chr18	31522083	31522608	DSG2	6	ENSE00002691562
chr18	31498244	31498296	DSG2	1	ENSE00003917520
chr18	31522359	31522608	DSG2	7	ENSE00003921112
chr18	31519891	31519937	DSG2	1	ENSE00003921308
chr18	31521099	31522611	DSG2	3	ENSE00003919371
chr18	31522387	31522662	DSG2	5	ENSE00003922134
chr18	31524703	31525369	DSG2	6	ENSE00003920617
chr18	31530987	31533314	DSG2	7	ENSE00003920121
chr6	7541617	7542085	DSP	1	ENSE00001125514
chr6	7555718	7555820	DSP	2	ENSE00001155370
chr6	7558116	7558264	DSP	3	ENSE00001155361
chr6	7559226	7559400	DSP	4	ENSE00001155357
chr6	7562652	7562780	DSP	5	ENSE00003488058
chr6	7563736	7563786	DSP	6	ENSE00003691486
chr6	7565359	7565520	DSP	7	ENSE00001155338
chr6	7566377	7566481	DSP	8	ENSE00001155330
chr6	7567354	7567449	DSP	9	ENSE00001155018
chr6	7567781	7567906	DSP	10	ENSE00001155013
chr6	7568437	7568589	DSP	11	ENSE00001155008
chr6	7569186	7569340	DSP	12	ENSE00001155002
chr6	7570437	7570563	DSP	13	ENSE00001154996
chr6	7571383	7571584	DSP	14	ENSE00001154992
chr6	7571842	7572068	DSP	15	ENSE00001154985
chr6	7574086	7574252	DSP	16	ENSE00001154981
chr6	7574657	7574795	DSP	17	ENSE00001154978
chr6	7575295	7575488	DSP	18	ENSE00001154975
chr6	7576294	7576456	DSP	19	ENSE00001154968
chr6	7576959	7577042	DSP	20	ENSE00001154962
chr6	7577779	7577886	DSP	21	ENSE00001154954
chr6	7578464	7578562	DSP	22	ENSE00001154944
chr6	7579275	7579772	DSP	23	ENSE00002709850
chr6	7582642	7586572	DSP	24	ENSE00001958307
chr6	7541671	7542085	DSP	1	ENSE00002025723
chr6	7579275	7581569	DSP	23	ENSE00001154938
chr6	7582642	7586714	DSP	24	ENSE00001482558
chr6	7542021	7542085	DSP	1	ENSE00003916050
chr6	7555718	7556109	DSP	2	ENSE00003922082
chr6	7542024	7542085	DSP	1	ENSE00003918041
chr6	7559226	7560821	DSP	4	ENSE00003917647
chr6	7559286	7559400	DSP	1	ENSE00002043546
chr6	7565359	7565817	DSP	4	ENSE00002040774
chr6	7565258	7565520	DSP	1	ENSE00003918908
chr6	7567354	7568493	DSP	3	ENSE00003920136
chr6	7570479	7570563	DSP	1	ENSE00003921300
chr6	7571383	7572068	DSP	2	ENSE00003919165
chr6	7575295	7575851	DSP	5	ENSE00003917992
chr7	128830406	128830989	FLNC	1	ENSE00001504141
chr7	128835326	128835574	FLNC	2	ENSE00001691474
chr7	128837160	128837257	FLNC	3	ENSE00001267696
chr7	128837398	128837548	FLNC	4	ENSE00000882121
chr7	128837637	128837755	FLNC	5	ENSE00001207907
chr7	128837987	128838064	FLNC	6	ENSE00000882123
chr7	128838267	128838429	FLNC	7	ENSE00000882124
chr7	128838603	128838803	FLNC	8	ENSE00001207896
chr7	128840023	128840160	FLNC	9	ENSE00001372648
chr7	128840548	128840674	FLNC	10	ENSE00001207885
chr7	128840834	128840970	FLNC	11	ENSE00001207880
chr7	128841170	128841363	FLNC	12	ENSE00001207874
chr7	128841454	128841567	FLNC	13	ENSE00000882132
chr7	128842231	128842374	FLNC	14	ENSE00003586734
chr7	128842575	128842698	FLNC	15	ENSE00003549529
chr7	128842794	128842954	FLNC	16	ENSE00001722751
chr7	128843229	128843319	FLNC	17	ENSE00000882136
chr7	128843408	128843577	FLNC	18	ENSE00001207844
chr7	128843796	128843913	FLNC	19	ENSE00000364964
chr7	128844004	128844266	FLNC	20	ENSE00001207833
chr7	128844658	128845255	FLNC	21	ENSE00000364966
chr7	128845990	128846163	FLNC	22	ENSE00001207821
chr7	128846301	128846463	FLNC	23	ENSE00001207814
chr7	128846745	128846905	FLNC	24	ENSE00001207809
chr7	128847697	128847864	FLNC	25	ENSE00001207805
chr7	128847945	128848068	FLNC	26	ENSE00001207800
chr7	128848561	128848717	FLNC	27	ENSE00001267489
chr7	128848793	128848982	FLNC	28	ENSE00000882147
chr7	128849181	128849204	FLNC	29	ENSE00001207789
chr7	128849331	128849578	FLNC	30	ENSE00001207785
chr7	128849976	128850074	FLNC	31	ENSE00000721742
chr7	128850384	128850483	FLNC	32	ENSE00000882153
chr7	128850803	128850943	FLNC	33	ENSE00001504140
chr7	128851232	128851360	FLNC	34	ENSE00001504139
chr7	128851455	128851628	FLNC	35	ENSE00001131762
chr7	128852591	128852752	FLNC	36	ENSE00001131757
chr7	128852828	128853031	FLNC	37	ENSE00001131750
chr7	128853469	128853621	FLNC	38	ENSE00001131743
chr7	128853715	128853837	FLNC	39	ENSE00001131736
chr7	128853974	128854216	FLNC	40	ENSE00001131730
chr7	128854413	128854682	FLNC	41	ENSE00001131724
chr7	128854775	128854912	FLNC	42	ENSE00001775548
chr7	128855199	128855314	FLNC	43	ENSE00001775310
chr7	128856518	128856650	FLNC	44	ENSE00000882170
chr7	128856745	128856921	FLNC	45	ENSE00001131700
chr7	128857118	128857336	FLNC	46	ENSE00001131697
chr7	128858008	128858217	FLNC	47	ENSE00002474613
chr7	128858336	128859272	FLNC	48	ENSE00001504137
chr7	128830426	128830989	FLNC	1	ENSE00001390425
chr7	128858336	128859274	FLNC	47	ENSE00001815059
chr7	128841331	128841567	FLNC	1	ENSE00001955540
chr7	128842794	128842858	FLNC	4	ENSE00001813247
chr1	147760499	147760602	GJA5	1	ENSE00003727736
chr1	147756199	147759271	GJA5	2	ENSE00002715853
chr1	147773252	147773362	GJA5	1	ENSE00003721380
chr1	147756200	147759271	GJA5	2	ENSE00003721587
chr1	147773252	147773354	GJA5	1	ENSE00001605306
chr1	147758484	147759271	GJA5	2	ENSE00001655057
chr17	44804588	44805409	GJC1	1	ENSE00002900308
chr17	44798448	44800851	GJC1	2	ENSE00002929794
chr17	44830062	44830287	GJC1	1	ENSE00001515700
chr17	44807394	44807469	GJC1	2	ENSE00001515699
chr17	44798448	44805837	GJC1	3	ENSE00001311342
chr17	44830638	44830813	GJC1	1	ENSE00002834149
chr17	44807394	44807884	GJC1	1	ENSE00002823515
chr17	44803034	44805837	GJC1	2	ENSE00002794613
chr17	44804588	44804966	GJC1	1	ENSE00002930933
chr17	44803949	44804114	GJC1	2	ENSE00002850684
chr17	44830638	44830816	GJC1	1	ENSE00002845539
chr17	44805507	44805837	GJC1	3	ENSE00002926768
chr17	44813048	44813305	GJC1	1	ENSE00002957969
chr17	44805600	44805837	GJC1	3	ENSE00002794870
chr17	44829523	44829694	GJC1	1	ENSE00002777282
chr17	44805608	44805837	GJC1	3	ENSE00002800924
chrX	101407710	101407990	GLA	1	ENSE00003897417
chrX	101403811	101403985	GLA	2	ENSE00003707904
chrX	101401632	101401809	GLA	3	ENSE00003634404
chrX	101400666	101400757	GLA	4	ENSE00003707302
chrX	101398370	101398946	GLA	5	ENSE00001901969
chrX	101397982	101398099	GLA	6	ENSE00003897265
chrX	101393273	101393829	GLA	7	ENSE00003897948
chrX	101407710	101407964	GLA	1	ENSE00003903561
chrX	101400666	101401809	GLA	3	ENSE00001864984
chrX	101396773	101398946	GLA	4	ENSE00003902185
chrX	101407710	101407908	GLA	1	ENSE00001829953
chrX	101399744	101399800	GLA	5	ENSE00001878321
chrX	101398785	101398946	GLA	6	ENSE00003494360
chrX	101398370	101398567	GLA	7	ENSE00003680173
chrX	101397803	101398099	GLA	8	ENSE00003639141
chrX	101407710	101407925	GLA	1	ENSE00000674005
chrX	101407710	101407822	GLA	1	ENSE00003900607
chrX	101397804	101398099	GLA	6	ENSE00003902649
chrX	101407710	101407901	GLA	1	ENSE00001888312
chrX	101401233	101401809	GLA	3	ENSE00001869351
chrX	101407710	101407912	GLA	1	ENSE00003838603
chrX	101405111	101405233	GLA	2	ENSE00003840523
chrX	101397807	101398099	GLA	8	ENSE00003831895
chrX	101398370	101401809	GLA	3	ENSE00003902579
chrX	101407710	101407903	GLA	1	ENSE00003901070
chrX	101401668	101401809	GLA	3	ENSE00003902278
chrX	101397809	101398099	GLA	7	ENSE00003904129
chrX	101398719	101398946	GLA	5	ENSE00003903326
chrX	101407710	101407831	GLA	1	ENSE00003897331
chrX	101401233	101401347	GLA	4	ENSE00001812130
chrX	101397819	101398099	GLA	9	ENSE00003896654
chrX	101407710	101407962	GLA	1	ENSE00003902452
chrX	101397863	101398099	GLA	5	ENSE00003899153
chrX	101407710	101407833	GLA	1	ENSE00001867442
chrX	101397936	101398099	GLA	8	ENSE00003839062
chrX	101407710	101408012	GLA	1	ENSE00003839697
chrX	101398280	101398567	GLA	6	ENSE00001851774
chr17	80101556	80101625	GAA	1	ENSE00001511953
chr17	80104555	80105132	GAA	2	ENSE00001291648
chr17	80105749	80105894	GAA	3	ENSE00001164152
chr17	80107557	80107718	GAA	4	ENSE00002649717
chr17	80101581	80101890	GAA	1	ENSE00001374417
chr17	80107557	80107722	GAA	4	ENSE00001164147
chr17	80107800	80107896	GAA	5	ENSE00001164143
chr17	80108290	80108409	GAA	6	ENSE00001164137
chr17	80108489	80108607	GAA	7	ENSE00001164130
chr17	80108697	80108828	GAA	8	ENSE00001164122
chr17	80109945	80110055	GAA	9	ENSE00001164117
chr17	80110727	80110840	GAA	10	ENSE00001164108
chr17	80110941	80111025	GAA	11	ENSE00001222038
chr17	80111983	80112100	GAA	12	ENSE00001164092
chr17	80112578	80112711	GAA	13	ENSE00003662554
chr17	80112876	80113027	GAA	14	ENSE00003488253
chr17	80113218	80113366	GAA	15	ENSE00003520586
chr17	80116968	80117109	GAA	16	ENSE00001033987
chr17	80117600	80117749	GAA	17	ENSE00003499120
chr17	80118193	80118357	GAA	18	ENSE00003524842
chr17	80118653	80118805	GAA	19	ENSE00003493594
chr17	80119272	80119881	GAA	20	ENSE00001323175
chr17	80101587	80101625	GAA	1	ENSE00002656226
chr17	80101811	80101925	GAA	2	ENSE00002669188
chr17	80105749	80105828	GAA	4	ENSE00002671853
chr17	80101594	80101625	GAA	1	ENSE00002643319
chr17	80101811	80101890	GAA	2	ENSE00001511952
chr17	80119272	80119877	GAA	21	ENSE00002676651
chr17	80101597	80101625	GAA	1	ENSE00002652510
chr17	80101811	80102733	GAA	2	ENSE00002683937
chr17	80111002	80111025	GAA	1	ENSE00002650623
chr17	80112845	80113027	GAA	4	ENSE00002655338
chr17	80116968	80117082	GAA	6	ENSE00002659491
chr17	80111733	80112100	GAA	1	ENSE00002678073
chr17	80112876	80112948	GAA	3	ENSE00002638589
chr17	80112384	80112711	GAA	1	ENSE00002645003
chr17	80113218	80113271	GAA	3	ENSE00002683115
chr17	80116826	80117109	GAA	1	ENSE00002678391
chr17	80119272	80119275	GAA	5	ENSE00002658064
chr12	5043879	5046788	KCNA5	1	ENSE00000893118
chr7	150955396	150955804	KCNH2	1	ENSE00001885448
chr7	150952425	150952853	KCNH2	2	ENSE00003526373
chr7	150951448	150951835	KCNH2	3	ENSE00003562537
chr7	150950921	150951120	KCNH2	4	ENSE00003570568
chr7	150950168	150950420	KCNH2	5	ENSE00002511912
chr7	150948856	150949049	KCNH2	6	ENSE00000978099
chr7	150948444	150948543	KCNH2	7	ENSE00000872389
chr7	150947606	150947878	KCNH2	8	ENSE00001141381
chr7	150947328	150947514	KCNH2	9	ENSE00001141375
chr7	150946877	150947054	KCNH2	10	ENSE00001141370
chr7	150944961	150945514	KCNH2	11	ENSE00000872388
chr7	150959572	150960876	KCNH2	1	ENSE00003921071
chr7	150958059	150958502	KCNH2	2	ENSE00003648565
chr7	150957291	150957502	KCNH2	3	ENSE00003477954
chr7	150977838	150978321	KCNH2	1	ENSE00001475694
chr7	150974711	150974941	KCNH2	2	ENSE00003726746
chr7	150959572	150959736	KCNH2	3	ENSE00003469830
chr7	150977838	150978136	KCNH2	1	ENSE00002227834
chr7	150949415	150950420	KCNH2	9	ENSE00002205855
chr7	150955396	150955828	KCNH2	1	ENSE00001300071
chr7	150950921	150951835	KCNH2	3	ENSE00001875160
chr7	150949416	150950420	KCNH2	4	ENSE00001894827
chr7	150955396	150955821	KCNH2	1	ENSE00001815184
chr7	150949423	150950420	KCNH2	5	ENSE00001957609
chr7	150951448	150951516	KCNH2	1	ENSE00003917466
chr7	150950680	150951120	KCNH2	2	ENSE00003920046
chr7	150952425	150952874	KCNH2	1	ENSE00003917212
chr7	150951728	150951835	KCNH2	2	ENSE00003919881
chr11	2444684	2444708	KCNQ1	1	ENSE00002170581
chr11	2445383	2445484	KCNQ1	2	ENSE00002200291
chr11	2527928	2528018	KCNQ1	3	ENSE00002145989
chr11	2570628	2570754	KCNQ1	4	ENSE00001297564
chr11	2571325	2571403	KCNQ1	5	ENSE00001315757
chr11	2572013	2572109	KCNQ1	6	ENSE00001296137
chr11	2572846	2572906	KCNQ1	7	ENSE00001871662
chr11	2445008	2445484	KCNQ1	1	ENSE00001339597
chr11	2572846	2572986	KCNQ1	6	ENSE00001324964
chr11	2583435	2583545	KCNQ1	7	ENSE00000988678
chr11	2585212	2585307	KCNQ1	8	ENSE00000988679
chr11	2587570	2587692	KCNQ1	9	ENSE00000988680
chr11	2588713	2588854	KCNQ1	10	ENSE00000988681
chr11	2661961	2662081	KCNQ1	11	ENSE00000988682
chr11	2768844	2768919	KCNQ1	12	ENSE00001057746
chr11	2775960	2776054	KCNQ1	13	ENSE00001220454
chr11	2776986	2777032	KCNQ1	14	ENSE00001220445
chr11	2777976	2778037	KCNQ1	15	ENSE00003567369
chr11	2847767	2849105	KCNQ1	16	ENSE00003897095
chr11	2445322	2445484	KCNQ1	1	ENSE00001605905
chr11	2521479	2521570	KCNQ1	2	ENSE00003583484
chr11	2527928	2527976	KCNQ1	3	ENSE00001735725
chr11	2445453	2445484	KCNQ1	1	ENSE00003817503
chr11	2839716	2840190	KCNQ1	11	ENSE00003826934
chr11	2461441	2461714	KCNQ1	1	ENSE00002195346
chr11	2847767	2848991	KCNQ1	16	ENSE00001390573
chr11	2461887	2461977	KCNQ1	1	ENSE00002166340
chr11	2527928	2527973	KCNQ1	3	ENSE00002147959
chr11	2777575	2777813	KCNQ1	1	ENSE00002167539
chr11	2847767	2848293	KCNQ1	3	ENSE00001954343
chr1	156082573	156082663	LMNA	1	ENSE00001846156
chr1	156082948	156083184	LMNA	2	ENSE00001446810
chr1	156130617	156130773	LMNA	3	ENSE00003522975
chr1	156134403	156134487	LMNA	4	ENSE00002032665
chr1	156082578	156082663	LMNA	1	ENSE00001446811
chr1	156090471	156090582	LMNA	3	ENSE00001446809
chr1	156114713	156115274	LMNA	4	ENSE00002037948
chr1	156134403	156134528	LMNA	6	ENSE00003563218
chr1	156134805	156134975	LMNA	7	ENSE00003469966
chr1	156135187	156135312	LMNA	8	ENSE00003515933
chr1	156135901	156136121	LMNA	9	ENSE00003493697
chr1	156136214	156136436	LMNA	10	ENSE00003524214
chr1	156136921	156137028	LMNA	11	ENSE00003507672
chr1	156137113	156137232	LMNA	12	ENSE00003498484
chr1	156137654	156137865	LMNA	13	ENSE00001434893
chr1	156082600	156082663	LMNA	1	ENSE00001911798
chr1	156083521	156083613	LMNA	3	ENSE00001831247
chr1	156082631	156082663	LMNA	1	ENSE00001888488
chr1	156090999	156091097	LMNA	3	ENSE00001856745
chr1	156093709	156093811	LMNA	4	ENSE00001904608
chr1	156093340	156093778	LMNA	1	ENSE00003900231
chr1	156104765	156104917	LMNA	2	ENSE00003900051
chr1	156114670	156115274	LMNA	3	ENSE00001554780
chr1	156138488	156138757	LMNA	12	ENSE00003606184
chr1	156139080	156139171	LMNA	13	ENSE00002027173
chr1	156099034	156099046	LMNA	1	ENSE00003900590
chr1	156137654	156137743	LMNA	11	ENSE00001244973
chr1	156139080	156139293	LMNA	13	ENSE00003901783
chr1	156106658	156106823	LMNA	1	ENSE00002029983
chr1	156109513	156109746	LMNA	2	ENSE00002031016
chr1	156114670	156114838	LMNA	3	ENSE00002020721
chr1	156106698	156106823	LMNA	1	ENSE00003903125
chr1	156136214	156136549	LMNA	8	ENSE00003738968
chr1	156137654	156138573	LMNA	11	ENSE00003901068
chr1	156136921	156137232	LMNA	9	ENSE00001922874
chr1	156137113	156138591	LMNA	10	ENSE00003899747
chr1	156136214	156137028	LMNA	8	ENSE00003899132
chr1	156137654	156138757	LMNA	10	ENSE00001885328
chr1	156139080	156139124	LMNA	11	ENSE00003903081
chr1	156138488	156139240	LMNA	12	ENSE00003899065
chr1	156112119	156112130	LMNA	1	ENSE00003903429
chr1	156135861	156136121	LMNA	7	ENSE00001885640
chr1	156137654	156138999	LMNA	11	ENSE00003898997
chr1	156134403	156134523	LMNA	4	ENSE00003900858
chr1	156139080	156139289	LMNA	13	ENSE00003899243
chr1	156135861	156136436	LMNA	7	ENSE00003901236
chr1	156126736	156126915	LMNA	3	ENSE00003899563
chr1	156112122	156112130	LMNA	1	ENSE00003917321
chr1	156139080	156139225	LMNA	13	ENSE00003918458
chr1	156137113	156137203	LMNA	10	ENSE00003916215
chr1	156139080	156139262	LMNA	12	ENSE00003920549
chr1	156112123	156112130	LMNA	1	ENSE00003921230
chr1	156139080	156139275	LMNA	12	ENSE00003918241
chr1	156114251	156114284	LMNA	1	ENSE00003900697
chr1	156114711	156114911	LMNA	1	ENSE00001940478
chr1	156114964	156115047	LMNA	2	ENSE00002065374
chr1	156114711	156115066	LMNA	1	ENSE00001852209
chr1	156130675	156130773	LMNA	2	ENSE00002081368
chr1	156134403	156134498	LMNA	3	ENSE00002024920
chr1	156114711	156115274	LMNA	1	ENSE00001169671
chr1	156137654	156137866	LMNA	10	ENSE00003905178
chr1	156114711	156115001	LMNA	1	ENSE00003899078
chr1	156115091	156115274	LMNA	2	ENSE00003904153
chr1	156139080	156140081	LMNA	12	ENSE00003849676
chr1	156114713	156114791	LMNA	1	ENSE00002084147
chr1	156114964	156115274	LMNA	2	ENSE00001915796
chr1	156134403	156134446	LMNA	4	ENSE00002030984
chr1	156114722	156115274	LMNA	1	ENSE00001913839
chr1	156138488	156138607	LMNA	11	ENSE00001446805
chr1	156139080	156139317	LMNA	12	ENSE00001827431
chr1	156123142	156123395	LMNA	1	ENSE00002022563
chr1	156126160	156126223	LMNA	1	ENSE00002056180
chr1	156139080	156139102	LMNA	12	ENSE00001722055
chr1	156139770	156140013	LMNA	13	ENSE00001723125
chr1	156126174	156126223	LMNA	1	ENSE00001651365
chr1	156126736	156126949	LMNA	2	ENSE00002052873
chr1	156135187	156135225	LMNA	6	ENSE00002062789
chr1	156126175	156126223	LMNA	1	ENSE00003900911
chr1	156126189	156126223	LMNA	1	ENSE00001446800
chr1	156126545	156126651	LMNA	1	ENSE00002022034
chr1	156134805	156134960	LMNA	4	ENSE00002048427
chr1	156126555	156126651	LMNA	1	ENSE00002076854
chr1	156129827	156129908	LMNA	2	ENSE00002043682
chr1	156139080	156139303	LMNA	13	ENSE00003641222
chr1	156135187	156135408	LMNA	2	ENSE00002039621
chr1	156135113	156135312	LMNA	1	ENSE00001924464
chr1	156136214	156137267	LMNA	3	ENSE00001864932
chr1	156135733	156136121	LMNA	1	ENSE00001812778
chr1	156137654	156137844	LMNA	5	ENSE00001927146
chr1	156136293	156137028	LMNA	1	ENSE00001891396
chr1	156137113	156137295	LMNA	2	ENSE00001906595
chr1	156137462	156137743	LMNA	1	ENSE00001856743
chr1	156139080	156139103	LMNA	3	ENSE00002042113
chr1	156137701	156137743	LMNA	1	ENSE00003920076
chr1	156139770	156139894	LMNA	3	ENSE00003919503
chr11	47352623	47352702	MYBPC3	1	ENSE00001304474
chr11	47351239	47351505	MYBPC3	2	ENSE00001098053
chr11	47350502	47350615	MYBPC3	3	ENSE00001130147
chr11	47350014	47350112	MYBPC3	4	ENSE00001098057
chr11	47349774	47349922	MYBPC3	5	ENSE00001130142
chr11	47348424	47348541	MYBPC3	6	ENSE00001130136
chr11	47347857	47347905	MYBPC3	7	ENSE00001098044
chr11	47347651	47347680	MYBPC3	8	ENSE00001098055
chr11	47347426	47347479	MYBPC3	9	ENSE00001098039
chr11	47346627	47346647	MYBPC3	10	ENSE00001098050
chr11	47346207	47346370	MYBPC3	11	ENSE00001098054
chr11	47343492	47343624	MYBPC3	12	ENSE00001098049
chr11	47343260	47343262	MYBPC3	13	ENSE00001799700
chr11	47343021	47343145	MYBPC3	14	ENSE00001098040
chr11	47342830	47342935	MYBPC3	15	ENSE00001098052
chr11	47342578	47342744	MYBPC3	16	ENSE00001098059
chr11	47341991	47342156	MYBPC3	17	ENSE00001098062
chr11	47341138	47341244	MYBPC3	18	ENSE00001130082
chr11	47341003	47341032	MYBPC3	19	ENSE00001098058
chr11	47339651	47339790	MYBPC3	20	ENSE00001130073
chr11	47339324	47339404	MYBPC3	21	ENSE00001130066
chr11	47338520	47338679	MYBPC3	22	ENSE00001098047
chr11	47337690	47337794	MYBPC3	23	ENSE00001130054
chr11	47337391	47337579	MYBPC3	24	ENSE00001130046
chr11	47335877	47336011	MYBPC3	25	ENSE00003694001
chr11	47335042	47335209	MYBPC3	26	ENSE00000921276
chr11	47333922	47334010	MYBPC3	27	ENSE00000921275
chr11	47333557	47333752	MYBPC3	28	ENSE00000921274
chr11	47333194	47333333	MYBPC3	29	ENSE00000921273
chr11	47332814	47332973	MYBPC3	30	ENSE00000921272
chr11	47332566	47332702	MYBPC3	31	ENSE00000921271
chr11	47332072	47332258	MYBPC3	32	ENSE00000921270
chr11	47331845	47331881	MYBPC3	33	ENSE00000921269
chr11	47331406	47331716	MYBPC3	34	ENSE00001129990
chr11	47347027	47347029	MYBPC3	10	ENSE00002288859
chr11	47346627	47346644	MYBPC3	11	ENSE00002266002
chr11	47337391	47337511	MYBPC3	25	ENSE00002242202
chr11	47335578	47335625	MYBPC3	27	ENSE00002290305
chr14	23435620	23435660	MYH7	1	ENSE00001910862
chr14	23434194	23434249	MYH7	2	ENSE00001333121
chr14	23433532	23433740	MYH7	3	ENSE00002511061
chr14	23433084	23433227	MYH7	4	ENSE00000654043
chr14	23432639	23432795	MYH7	5	ENSE00001647421
chr14	23432479	23432506	MYH7	6	ENSE00000654040
chr14	23431761	23431869	MYH7	7	ENSE00000654039
chr14	23431585	23431677	MYH7	8	ENSE00001805709
chr14	23431418	23431481	MYH7	9	ENSE00001610903
chr14	23430901	23430999	MYH7	10	ENSE00001797612
chr14	23430560	23430663	MYH7	11	ENSE00000654035
chr14	23429775	23429913	MYH7	12	ENSE00001802826
chr14	23429229	23429347	MYH7	13	ENSE00000654032
chr14	23428955	23429104	MYH7	14	ENSE00000654031
chr14	23428500	23428670	MYH7	15	ENSE00001747242
chr14	23427585	23427894	MYH7	16	ENSE00000654029
chr14	23427240	23427307	MYH7	17	ENSE00000654028
chr14	23426777	23426864	MYH7	18	ENSE00001797702
chr14	23425964	23426081	MYH7	19	ENSE00001643045
chr14	23425695	23425818	MYH7	20	ENSE00001618128
chr14	23425282	23425418	MYH7	21	ENSE00000654023
chr14	23424769	23425024	MYH7	22	ENSE00000654022
chr14	23423907	23424149	MYH7	23	ENSE00001625387
chr14	23423547	23423723	MYH7	24	ENSE00001636102
chr14	23422180	23422325	MYH7	25	ENSE00001767436
chr14	23420958	23421048	MYH7	26	ENSE00000586050
chr14	23419845	23420234	MYH7	27	ENSE00001776760
chr14	23419483	23419609	MYH7	28	ENSE00000654015
chr14	23419177	23419295	MYH7	29	ENSE00001711774
chr14	23418210	23418406	MYH7	30	ENSE00001661625
chr14	23417503	23417686	MYH7	31	ENSE00000654012
chr14	23417153	23417318	MYH7	32	ENSE00001720186
chr14	23416868	23416992	MYH7	33	ENSE00000654010
chr14	23416004	23416312	MYH7	34	ENSE00001701082
chr14	23415629	23415832	MYH7	35	ENSE00001690609
chr14	23415381	23415506	MYH7	36	ENSE00001766234
chr14	23414995	23415270	MYH7	37	ENSE00001758206
chr14	23414007	23414102	MYH7	38	ENSE00001617095
chr14	23413759	23413893	MYH7	39	ENSE00001666341
chr14	23412740	23412871	MYH7	40	ENSE00001527588
chr12	110921389	110921443	MYL2	1	ENSE00003870881
chr12	110919104	110919193	MYL2	2	ENSE00003862272
chr12	110915715	110915790	MYL2	3	ENSE00002417824
chr12	110914186	110914290	MYL2	4	ENSE00003655617
chr12	110913246	110913324	MYL2	5	ENSE00000755127
chr12	110913096	110913144	MYL2	6	ENSE00000755126
chr12	110910819	110911175	MYL2	7	ENSE00002338618
chr12	110920527	110920579	MYL2	1	ENSE00001403466
chr12	110910845	110911175	MYL2	7	ENSE00003896317
chr12	110920527	110920575	MYL2	1	ENSE00002335583
chr12	110914186	110914324	MYL2	3	ENSE00002336583
chr12	110910918	110911175	MYL2	6	ENSE00002362597
chr12	110913133	110913324	MYL2	2	ENSE00002334145
chr12	110920527	110920722	MYL2	1	ENSE00002516912
chr12	110918829	110919193	MYL2	2	ENSE00002428268
chr3	46863262	46863444	MYL3	1	ENSE00003865556
chr3	46860960	46860987	MYL3	2	ENSE00001054620
chr3	46860676	46860825	MYL3	3	ENSE00001054619
chr3	46859475	46859648	MYL3	4	ENSE00001756747
chr3	46858384	46858461	MYL3	5	ENSE00001695188
chr3	46858231	46858272	MYL3	6	ENSE00001295713
chr3	46835111	46836203	MYL3	7	ENSE00003883654
chr3	46882074	46882172	MYL3	1	ENSE00003879186
chr3	46866508	46866600	MYL3	2	ENSE00003881470
chr3	46863262	46863396	MYL3	3	ENSE00001674361
chr3	46835123	46836203	MYL3	9	ENSE00003858165
chr3	46863262	46863442	MYL3	1	ENSE00001305025
chr3	46857872	46858272	MYL3	6	ENSE00001523126
chr3	46857872	46858101	MYL3	7	ENSE00001386746
chr3	46861298	46861648	MYL3	1	ENSE00003859047
chr3	46858384	46858446	MYL3	5	ENSE00003860570
chr3	46857877	46858101	MYL3	7	ENSE00003855143
chr3	46861598	46861684	MYL3	1	ENSE00003861118
chr3	46882074	46882106	MYL3	1	ENSE00003864803
chr3	46857921	46858101	MYL3	9	ENSE00003878736
chr3	46882074	46882169	MYL3	1	ENSE00001648864
chr3	46866390	46866600	MYL3	2	ENSE00001599622
chr3	46860979	46860987	MYL3	4	ENSE00001797317
chr17	47200446	47200586	MYL4	1	ENSE00002683022
chr17	47209389	47209557	MYL4	2	ENSE00001422733
chr17	47219904	47220053	MYL4	3	ENSE00003547648
chr17	47221682	47221855	MYL4	4	ENSE00003665890
chr17	47222380	47222457	MYL4	5	ENSE00003549089
chr17	47223014	47223057	MYL4	6	ENSE00003609798
chr17	47223509	47223672	MYL4	7	ENSE00002672808
chr17	47209035	47209091	MYL4	1	ENSE00002670547
chr17	47213799	47213826	MYL4	3	ENSE00001110506
chr17	47223509	47223658	MYL4	8	ENSE00002650483
chr17	47209063	47209155	MYL4	1	ENSE00002632743
chr17	47221682	47221851	MYL4	4	ENSE00002647441
chr17	47209066	47209155	MYL4	1	ENSE00002664473
chr17	47222380	47222409	MYL4	6	ENSE00002224562
chr17	47209066	47209091	MYL4	1	ENSE00002647893
chr17	47223014	47223038	MYL4	7	ENSE00002670235
chr17	47209342	47209557	MYL4	1	ENSE00002639649
chr17	47221732	47221855	MYL4	4	ENSE00002306208
chr17	47209348	47209557	MYL4	1	ENSE00001515363
chr17	47223509	47223679	MYL4	7	ENSE00001515362
chr17	47209400	47209557	MYL4	1	ENSE00002220284
chr17	47213799	47213919	MYL4	2	ENSE00002671438
chr17	47221682	47221796	MYL4	4	ENSE00002648373
chr17	47220030	47220053	MYL4	1	ENSE00002670896
chr17	47223014	47223477	MYL4	4	ENSE00002634258
chr17	47209062	47209155	MYL4	1	ENSE00001416702
chr17	47223509	47223678	MYL4	8	ENSE00001429059
chr1	11847562	11847783	NPPA	1	ENSE00001470685
chr1	11847113	11847439	NPPA	2	ENSE00003491504
chr1	11845709	11846014	NPPA	3	ENSE00001470668
chr1	11848081	11848345	NPPA	1	ENSE00001470647
chr1	11845879	11846014	NPPA	3	ENSE00001470646
chr12	32896509	32896777	PKP2	1	ENSE00001374889
chr12	32878920	32879032	PKP2	2	ENSE00001101480
chr12	32877846	32878543	PKP2	3	ENSE00001101459
chr12	32868927	32869062	PKP2	4	ENSE00001101448
chr12	32850766	32850973	PKP2	5	ENSE00001133478
chr12	32843182	32843313	PKP2	6	ENSE00000936502
chr12	32841028	32841205	PKP2	7	ENSE00000936503
chr12	32824045	32824162	PKP2	8	ENSE00000936504
chr12	32822467	32822631	PKP2	9	ENSE00003560237
chr12	32821356	32821529	PKP2	10	ENSE00000936506
chr12	32802403	32802556	PKP2	11	ENSE00000936507
chr12	32796109	32796298	PKP2	12	ENSE00000936508
chr12	32792644	32792731	PKP2	13	ENSE00000936509
chr12	32790755	32792492	PKP2	14	ENSE00001185622
chr12	32792644	32792875	PKP2	1	ENSE00002356679
chr12	32791943	32792492	PKP2	2	ENSE00002364343
chr12	32821356	32821814	PKP2	1	ENSE00002369191
chr12	32802450	32802556	PKP2	2	ENSE00002352416
chr12	32824045	32824139	PKP2	1	ENSE00002409007
chr12	32820889	32821529	PKP2	3	ENSE00002365621
chr12	32824045	32824405	PKP2	1	ENSE00002408901
chr12	32821467	32821529	PKP2	3	ENSE00002344047
chr12	32896509	32896601	PKP2	1	ENSE00002422654
chr12	32893309	32894778	PKP2	2	ENSE00002371149
chr7	151876507	151877115	PRKAG2	1	ENSE00003552936
chr7	151786470	151786541	PRKAG2	2	ENSE00003517433
chr7	151781152	151781431	PRKAG2	3	ENSE00003620860
chr7	151675420	151675637	PRKAG2	4	ENSE00001139542
chr7	151632069	151632138	PRKAG2	5	ENSE00003474954
chr7	151595345	151595454	PRKAG2	6	ENSE00003627400
chr7	151576371	151576452	PRKAG2	7	ENSE00003608615
chr7	151574891	151574949	PRKAG2	8	ENSE00003687367
chr7	151572664	151572709	PRKAG2	9	ENSE00003480707
chr7	151570171	151570225	PRKAG2	10	ENSE00003490630
chr7	151568716	151568842	PRKAG2	11	ENSE00000730281
chr7	151565720	151565885	PRKAG2	12	ENSE00003649492
chr7	151565346	151565383	PRKAG2	13	ENSE00003517335
chr7	151564078	151564224	PRKAG2	14	ENSE00000730269
chr7	151560524	151560617	PRKAG2	15	ENSE00003477662
chr7	151556127	151557232	PRKAG2	16	ENSE00001871898
chr7	151632069	151632353	PRKAG2	1	ENSE00001929569
chr7	151556124	151557232	PRKAG2	12	ENSE00001899108
chr7	151735900	151736314	PRKAG2	1	ENSE00001895663
chr7	151595345	151595451	PRKAG2	4	ENSE00003844947
chr7	151556161	151557232	PRKAG2	14	ENSE00001856213
chr7	151814416	151814849	PRKAG2	1	ENSE00003841349
chr7	151606094	151606183	PRKAG2	6	ENSE00003847032
chr7	151556182	151557232	PRKAG2	17	ENSE00003850728
chr7	151813520	151813732	PRKAG2	1	ENSE00003845954
chr7	151556201	151557232	PRKAG2	16	ENSE00003845246
chr7	151631638	151631885	PRKAG2	1	ENSE00003843032
chr7	151556206	151557232	PRKAG2	12	ENSE00003850839
chr7	151632571	151633182	PRKAG2	1	ENSE00001932301
chr7	151814416	151814644	PRKAG2	1	ENSE00003842740
chr7	151564078	151566699	PRKAG2	12	ENSE00003843088
chr7	151556209	151557232	PRKAG2	14	ENSE00003841940
chr7	151560524	151561916	PRKAG2	1	ENSE00003849773
chr7	151556211	151557232	PRKAG2	2	ENSE00003846786
chr7	151565720	151567334	PRKAG2	1	ENSE00003850268
chr7	151781152	151781353	PRKAG2	1	ENSE00003842677
chr7	151565720	151566699	PRKAG2	10	ENSE00003849483
chr7	151814416	151814724	PRKAG2	1	ENSE00003850230
chr7	151790881	151791000	PRKAG2	2	ENSE00003846383
chr7	151556215	151557232	PRKAG2	17	ENSE00003845253
chr7	151781126	151781362	PRKAG2	1	ENSE00003844200
chr7	151566614	151566699	PRKAG2	10	ENSE00003844067
chr7	151565346	151565885	PRKAG2	11	ENSE00003844952
chr7	151556216	151557232	PRKAG2	14	ENSE00003845721
chr7	151814416	151815024	PRKAG2	1	ENSE00003849240
chr7	151556284	151557232	PRKAG2	14	ENSE00003850555
chr7	151814416	151814647	PRKAG2	1	ENSE00003842692
chr7	151556386	151557232	PRKAG2	13	ENSE00003847624
chr7	151556504	151557232	PRKAG2	14	ENSE00003841395
chr7	151814416	151814840	PRKAG2	1	ENSE00001513183
chr7	151556941	151557232	PRKAG2	16	ENSE00001813834
chr7	151632069	151632225	PRKAG2	1	ENSE00003847538
chr7	151556946	151557232	PRKAG2	13	ENSE00003842462
chr7	151564078	151564313	PRKAG2	1	ENSE00001826161
chr7	151556993	151557232	PRKAG2	3	ENSE00001877751
chr7	151814416	151814646	PRKAG2	1	ENSE00003846751
chr7	151557041	151557232	PRKAG2	16	ENSE00003844993
chr7	151564078	151564314	PRKAG2	1	ENSE00001894046
chr7	151560375	151560617	PRKAG2	2	ENSE00001930991
chr7	151576371	151576376	PRKAG2	1	ENSE00003846653
chr7	151566573	151566613	PRKAG2	6	ENSE00001915799
chr7	151564195	151564224	PRKAG2	9	ENSE00001907462
chr7	151876507	151876848	PRKAG2	1	ENSE00001853678
chr7	151568694	151568842	PRKAG2	10	ENSE00001846974
chr7	151632069	151632177	PRKAG2	1	ENSE00001809625
chr7	151631638	151631768	PRKAG2	2	ENSE00001923761
chr7	151570190	151570225	PRKAG2	7	ENSE00001888807
chr7	151595345	151595410	PRKAG2	1	ENSE00003843212
chr7	151571462	151572709	PRKAG2	3	ENSE00003844131
chr7	151632069	151632168	PRKAG2	1	ENSE00001923794
chr7	151572408	151572709	PRKAG2	5	ENSE00001846766
chr7	151632069	151632203	PRKAG2	1	ENSE00003842568
chr7	151573367	151574949	PRKAG2	4	ENSE00001915496
chr7	151632069	151632227	PRKAG2	1	ENSE00001949779
chr7	151576183	151576452	PRKAG2	3	ENSE00001879727
chr7	151814416	151814880	PRKAG2	1	ENSE00003841338
chr7	151594966	151595454	PRKAG2	6	ENSE00003844685
chr7	151876507	151877125	PRKAG2	1	ENSE00003843642
chr7	151735900	151736178	PRKAG2	1	ENSE00001859099
chr7	151734248	151734311	PRKAG2	2	ENSE00001810758
chr7	151632133	151632138	PRKAG2	4	ENSE00003845496
chr7	151674939	151675637	PRKAG2	4	ENSE00001813288
chr7	151790500	151790632	PRKAG2	1	ENSE00001824610
chr7	151675548	151675637	PRKAG2	4	ENSE00001865687
chr7	151814416	151814702	PRKAG2	1	ENSE00003848526
chr7	151751226	151753237	PRKAG2	4	ENSE00003848266
chr7	151876507	151876788	PRKAG2	1	ENSE00001891047
chr7	151837268	151837495	PRKAG2	2	ENSE00001955154
chr1	237042184	237042569	RYR2	1	ENSE00001401585
chr1	237270497	237270616	RYR2	2	ENSE00003728105
chr1	237330878	237330982	RYR2	3	ENSE00002211141
chr1	237355965	237355985	RYR2	4	ENSE00001442068
chr1	237364358	237364372	RYR2	5	ENSE00002378062
chr1	237369534	237369608	RYR2	6	ENSE00001166352
chr1	237374717	237374795	RYR2	7	ENSE00001022826
chr1	237377323	237377435	RYR2	8	ENSE00001165714
chr1	237387281	237387380	RYR2	9	ENSE00001022773
chr1	237388087	237388183	RYR2	10	ENSE00001165710
chr1	237417049	237417123	RYR2	11	ENSE00001165706
chr1	237423092	237423248	RYR2	12	ENSE00001165701
chr1	237441319	237441483	RYR2	13	ENSE00001022775
chr1	237445401	237445522	RYR2	14	ENSE00001022777
chr1	237454391	237454574	RYR2	15	ENSE00001165694
chr1	237456600	237456735	RYR2	16	ENSE00001022824
chr1	237469092	237469187	RYR2	17	ENSE00001165690
chr1	237491806	237491924	RYR2	18	ENSE00001165684
chr1	237492954	237493087	RYR2	19	ENSE00001022769
chr1	237496511	237496752	RYR2	20	ENSE00001165676
chr1	237500711	237500903	RYR2	21	ENSE00001165670
chr1	237503289	237503505	RYR2	22	ENSE00001165664
chr1	237506710	237506814	RYR2	23	ENSE00001022774
chr1	237511688	237511791	RYR2	24	ENSE00001022814
chr1	237530427	237530510	RYR2	25	ENSE00001165655
chr1	237548431	237548590	RYR2	26	ENSE00001165645
chr1	237550544	237550691	RYR2	27	ENSE00000908141
chr1	237566567	237566775	RYR2	28	ENSE00001165758
chr1	237569145	237569319	RYR2	29	ENSE00000908143
chr1	237589793	237590001	RYR2	30	ENSE00001165629
chr1	237590640	237590992	RYR2	31	ENSE00001303582
chr1	237591739	237591853	RYR2	32	ENSE00001165618
chr1	237593476	237593636	RYR2	33	ENSE00001165611
chr1	237595498	237595657	RYR2	34	ENSE00001165606
chr1	237602025	237602111	RYR2	35	ENSE00000908149
chr1	237610762	237610988	RYR2	36	ENSE00000908150
chr1	237614039	237614843	RYR2	37	ENSE00001165599
chr1	237617286	237617486	RYR2	38	ENSE00000908152
chr1	237623765	237623870	RYR2	39	ENSE00001165786
chr1	237625661	237625804	RYR2	40	ENSE00001165593
chr1	237627807	237628080	RYR2	41	ENSE00001165779
chr1	237631427	237631541	RYR2	42	ENSE00002233717
chr1	237633578	237633710	RYR2	43	ENSE00000908157
chr1	237634889	237634992	RYR2	44	ENSE00001165574
chr1	237638357	237638492	RYR2	45	ENSE00000908159
chr1	237639015	237639201	RYR2	46	ENSE00001165569
chr1	237640897	237641002	RYR2	47	ENSE00001165561
chr1	237643327	237643447	RYR2	48	ENSE00000908162
chr1	237648444	237648613	RYR2	49	ENSE00001165554
chr1	237649877	237650097	RYR2	50	ENSE00000908164
chr1	237651411	237651501	RYR2	51	ENSE00001165545
chr1	237654274	237654414	RYR2	52	ENSE00000908166
chr1	237655821	237655984	RYR2	53	ENSE00000908167
chr1	237657944	237658022	RYR2	54	ENSE00001611202
chr1	237659985	237660074	RYR2	55	ENSE00000908169
chr1	237660810	237660947	RYR2	56	ENSE00000908170
chr1	237666512	237666589	RYR2	57	ENSE00000908171
chr1	237667883	237667958	RYR2	58	ENSE00000908172
chr1	237674096	237674219	RYR2	59	ENSE00001165528
chr1	237674731	237674846	RYR2	60	ENSE00001165519
chr1	237678048	237678112	RYR2	61	ENSE00001165512
chr1	237680456	237680577	RYR2	62	ENSE00003599358
chr1	237687455	237687504	RYR2	63	ENSE00001631808
chr1	237698965	237699025	RYR2	64	ENSE00003645048
chr1	237700229	237700467	RYR2	65	ENSE00003531557
chr1	237701978	237702059	RYR2	66	ENSE00001165474
chr1	237705213	237705343	RYR2	67	ENSE00001165465
chr1	237706949	237707269	RYR2	68	ENSE00003579451
chr1	237708858	237709098	RYR2	69	ENSE00003533727
chr1	237709480	237709567	RYR2	70	ENSE00003616334
chr1	237711745	237711837	RYR2	71	ENSE00003533550
chr1	237717198	237717368	RYR2	72	ENSE00003607820
chr1	237718462	237718521	RYR2	73	ENSE00003673763
chr1	237723128	237723262	RYR2	74	ENSE00003604153
chr1	237726273	237726308	RYR2	75	ENSE00003686434
chr1	237727087	237727199	RYR2	76	ENSE00003524890
chr1	237730260	237730356	RYR2	77	ENSE00003485861
chr1	237732046	237732149	RYR2	78	ENSE00003517487
chr1	237733705	237733756	RYR2	79	ENSE00003630461
chr1	237742296	237742349	RYR2	80	ENSE00003488686
chr1	237756288	237756387	RYR2	81	ENSE00003545364
chr1	237757697	237757776	RYR2	82	ENSE00003620408
chr1	237759776	237759852	RYR2	83	ENSE00003507227
chr1	237760955	237761028	RYR2	84	ENSE00003509423
chr1	237770807	237770887	RYR2	85	ENSE00003475557
chr1	237772012	237772100	RYR2	86	ENSE00003524981
chr1	237773520	237773648	RYR2	87	ENSE00003612583
chr1	237778666	237778770	RYR2	88	ENSE00003582754
chr1	237781565	237781646	RYR2	89	ENSE00003674190
chr1	237783675	237784972	RYR2	90	ENSE00001329360
chr1	237785969	237786036	RYR2	91	ENSE00001165752
chr1	237787988	237788135	RYR2	92	ENSE00000908206
chr1	237791429	237791515	RYR2	93	ENSE00001308608
chr1	237792105	237792323	RYR2	94	ENSE00003518284
chr1	237793867	237793997	RYR2	95	ENSE00000908209
chr1	237795289	237795331	RYR2	96	ENSE00002242722
chr1	237798037	237798170	RYR2	97	ENSE00000908211
chr1	237801856	237801916	RYR2	98	ENSE00000908212
chr1	237806137	237806283	RYR2	99	ENSE00001604858
chr1	237808901	237809035	RYR2	100	ENSE00000908214
chr1	237819036	237819192	RYR2	101	ENSE00000908215
chr1	237828381	237828445	RYR2	102	ENSE00000908216
chr1	237830530	237830630	RYR2	103	ENSE00000908217
chr1	237831514	237831565	RYR2	104	ENSE00003557444
chr1	237832552	237833988	RYR2	105	ENSE00001422468
chr1	237651489	237651501	RYR2	1	ENSE00003857921
chr1	237743600	237743623	RYR2	30	ENSE00003867396
chr1	237783675	237784953	RYR2	40	ENSE00003879681
chr1	237674764	237674846	RYR2	1	ENSE00003707775
chr1	237755061	237755117	RYR2	20	ENSE00003704254
chr1	237708925	237709098	RYR2	1	ENSE00003859095
chr1	237769587	237769619	RYR2	17	ENSE00003876172
chr1	237795289	237795303	RYR2	29	ENSE00003871604
chr1	237709531	237709567	RYR2	1	ENSE00003856666
chr1	237791846	237791919	RYR2	1	ENSE00003704638
chr1	237832552	237832758	RYR2	12	ENSE00003709382
chr1	237800029	237800075	RYR2	1	ENSE00001823730
chr1	237801856	237802375	RYR2	2	ENSE00001875809
chr1	237830032	237830630	RYR2	1	ENSE00001858307
chr1	237832552	237832702	RYR2	3	ENSE00001822312
chr3	38633035	38633349	SCN5A	1	ENSE00001315391
chr3	38630311	38630429	SCN5A	2	ENSE00003585523
chr3	38622400	38622489	SCN5A	3	ENSE00003562400
chr3	38620843	38620971	SCN5A	4	ENSE00003464330
chr3	38613975	38614066	SCN5A	5	ENSE00001805777
chr3	38609734	38609964	SCN5A	6	ENSE00001414724
chr3	38608151	38608214	SCN5A	7	ENSE00001330780
chr3	38606669	38606810	SCN5A	8	ENSE00001299736
chr3	38605951	38606148	SCN5A	9	ENSE00001320962
chr3	38604729	38604908	SCN5A	10	ENSE00001300791
chr3	38603712	38604083	SCN5A	11	ENSE00001322079
chr3	38598918	38599050	SCN5A	12	ENSE00001300049
chr3	38597729	38597967	SCN5A	13	ENSE00001329449
chr3	38587400	38587573	SCN5A	14	ENSE00001306185
chr3	38585691	38586041	SCN5A	15	ENSE00001315108
chr3	38580931	38581371	SCN5A	16	ENSE00001302724
chr3	38579334	38579495	SCN5A	17	ENSE00001321647
chr3	38576661	38576781	SCN5A	18	ENSE00001308928
chr3	38575297	38575451	SCN5A	19	ENSE00001328382
chr3	38566409	38566582	SCN5A	20	ENSE00001304836
chr3	38562415	38562537	SCN5A	21	ENSE00001293012
chr3	38560147	38560428	SCN5A	22	ENSE00001301918
chr3	38556441	38556578	SCN5A	23	ENSE00001425187
chr3	38555656	38555760	SCN5A	24	ENSE00001647919
chr3	38554279	38554549	SCN5A	25	ENSE00003534979
chr3	38548057	38551558	SCN5A	26	ENSE00001637952
chr3	38649531	38649687	SCN5A	1	ENSE00002090179
chr3	38633035	38633359	SCN5A	2	ENSE00003481512
chr3	38613743	38613834	SCN5A	6	ENSE00001318072
chr3	38557231	38557284	SCN5A	24	ENSE00001734136
chr3	38548062	38551558	SCN5A	28	ENSE00001310375
chr3	38579334	38579492	SCN5A	18	ENSE00001778541
chr3	38633035	38633332	SCN5A	1	ENSE00001661138
chr3	38554375	38554549	SCN5A	26	ENSE00001797729
chr3	38549128	38551558	SCN5A	27	ENSE00001710634
chr3	38549968	38551558	SCN5A	26	ENSE00001638986
chr3	38633035	38633316	SCN5A	1	ENSE00001626376
chr3	38550321	38551558	SCN5A	26	ENSE00001672933
chr3	38552981	38553300	SCN5A	2	ENSE00001846680
chr3	38649531	38649673	SCN5A	1	ENSE00001918524
chr3	38614028	38614603	SCN5A	6	ENSE00001867481
chr3	38633035	38633220	SCN5A	1	ENSE00001955930
chr3	38629842	38630429	SCN5A	2	ENSE00001831909
chr3	38645691	38645776	SCN5A	1	ENSE00001650115
chr3	38633111	38633359	SCN5A	2	ENSE00001779170
chr12	114405628	114406144	TBX5	1	ENSE00001512374
chr12	114403752	114403936	TBX5	2	ENSE00002278860
chr12	114401826	114401920	TBX5	3	ENSE00003522498
chr12	114399513	114399632	TBX5	4	ENSE00003493097
chr12	114398573	114398720	TBX5	5	ENSE00003508688
chr12	114394741	114394893	TBX5	6	ENSE00001582631
chr12	114385476	114385567	TBX5	7	ENSE00001589877
chr12	114366165	114366391	TBX5	8	ENSE00000835004
chr12	114353911	114356106	TBX5	9	ENSE00002197056
chr12	114407814	114408387	TBX5	1	ENSE00002182293
chr12	114353931	114356106	TBX5	8	ENSE00002157369
chr12	114407814	114408442	TBX5	1	ENSE00001352905
chr12	114403752	114403898	TBX5	1	ENSE00002202099
chr12	114366097	114366391	TBX5	7	ENSE00002256205
chr12	114403752	114403949	TBX5	1	ENSE00002355492
chr12	114394878	114394893	TBX5	5	ENSE00002341351
chr3	14125052	14125205	TMEM43	1	ENSE00001806353
chr3	14129412	14129561	TMEM43	2	ENSE00003533556
chr3	14130822	14130956	TMEM43	3	ENSE00003628207
chr3	14131580	14131674	TMEM43	4	ENSE00003537434
chr3	14132546	14132595	TMEM43	5	ENSE00003611738
chr3	14132866	14132935	TMEM43	6	ENSE00001160517
chr3	14133739	14133809	TMEM43	7	ENSE00001160509
chr3	14134770	14134891	TMEM43	8	ENSE00001160503
chr3	14135158	14135232	TMEM43	9	ENSE00001160494
chr3	14135807	14135908	TMEM43	10	ENSE00001160486
chr3	14139180	14139297	TMEM43	11	ENSE00003548358
chr3	14141593	14143680	TMEM43	12	ENSE00001603190
chr3	14125015	14125205	TMEM43	1	ENSE00001289220
chr3	14128855	14129085	TMEM43	2	ENSE00001651261
chr3	14132866	14132921	TMEM43	7	ENSE00001702093
chr19	55156201	55156481	TNNI3	1	ENSE00002824200
chr19	55154741	55154830	TNNI3	2	ENSE00003617667
chr19	55154030	55154206	TNNI3	3	ENSE00003567142
chr19	55151767	55151917	TNNI3	4	ENSE00002941031
chr19	55157579	55157732	TNNI3	1	ENSE00001524342
chr19	55157296	55157308	TNNI3	2	ENSE00003489779
chr19	55157050	55157133	TNNI3	3	ENSE00003674027
chr19	55156603	55156644	TNNI3	4	ENSE00003668076
chr19	55156201	55156332	TNNI3	5	ENSE00003679416
chr19	55154030	55154406	TNNI3	1	ENSE00002792787
chr19	55151770	55151917	TNNI3	2	ENSE00003533443
chr19	55156603	55156725	TNNI3	1	ENSE00002955830
chr19	55151771	55151917	TNNI3	5	ENSE00002746542
chr19	55154708	55154830	TNNI3	6	ENSE00003880328
chr19	55151772	55151917	TNNI3	8	ENSE00003855953
chr19	55157251	55157282	TNNI3	1	ENSE00002745968
chr19	55154110	55154206	TNNI3	6	ENSE00002800453
chr19	55157579	55157773	TNNI3	1	ENSE00002961605
chr19	55154305	55154830	TNNI3	6	ENSE00002905840
chr19	55157579	55157716	TNNI3	1	ENSE00002775743
chr19	55157251	55157308	TNNI3	2	ENSE00002871848
chr19	55154746	55154830	TNNI3	6	ENSE00002736384
chr19	55156603	55156792	TNNI3	1	ENSE00002807533
chr19	55156275	55156370	TNNI3	2	ENSE00002821271
chr19	55157562	55157732	TNNI3	1	ENSE00002943662
chr19	55156729	55157128	TNNI3	2	ENSE00002788072
chr1	201363296	201363350	TNNT2	1	ENSE00001844185
chr1	201362386	201362394	TNNT2	2	ENSE00003640018
chr1	201361951	201362022	TNNT2	3	ENSE00001915170
chr1	201361279	201361369	TNNT2	4	ENSE00003669590
chr1	201359623	201359663	TNNT2	5	ENSE00003685346
chr1	201359008	201359255	TNNT2	6	ENSE00003682935
chr1	201363296	201364188	TNNT2	1	ENSE00001952315
chr1	201361913	201362022	TNNT2	3	ENSE00003525877
chr1	201360453	201361369	TNNT2	4	ENSE00001918891
chr1	201377623	201377660	TNNT2	1	ENSE00002351078
chr1	201373214	201373268	TNNT2	2	ENSE00003467518
chr1	201372145	201372155	TNNT2	3	ENSE00003661906
chr1	201372027	201372041	TNNT2	4	ENSE00003554410
chr1	201368162	201368227	TNNT2	5	ENSE00003520322
chr1	201367778	201367806	TNNT2	6	ENSE00003860968
chr1	201361913	201361999	TNNT2	7	ENSE00003867630
chr1	201377623	201377680	TNNT2	1	ENSE00001444204
chr1	201367771	201367806	TNNT2	6	ENSE00003588331
chr1	201365610	201366871	TNNT2	7	ENSE00001881035
chr1	201365191	201365307	TNNT2	8	ENSE00003634259
chr1	201364298	201364375	TNNT2	9	ENSE00003623367
chr1	201363296	201363406	TNNT2	10	ENSE00003654614
chr1	201377623	201377764	TNNT2	1	ENSE00003881650
chr1	201377131	201377211	TNNT2	2	ENSE00003866985
chr1	201373214	201373264	TNNT2	3	ENSE00003866083
chr1	201366838	201366871	TNNT2	8	ENSE00003718704
chr1	201365610	201365670	TNNT2	9	ENSE00003514510
chr1	201373214	201373254	TNNT2	1	ENSE00001315772
chr1	201369816	201369845	TNNT2	4	ENSE00001444197
chr1	201359009	201359255	TNNT2	16	ENSE00003722768
chr1	201367771	201367803	TNNT2	6	ENSE00003646496
chr1	201362386	201362391	TNNT2	10	ENSE00002370609
chr1	201373214	201373401	TNNT2	1	ENSE00002044711
chr1	201372027	201372155	TNNT2	2	ENSE00003875931
chr1	201368162	201368222	TNNT2	3	ENSE00003855774
chr1	201359014	201359255	TNNT2	14	ENSE00003859147
chr1	201377623	201377684	TNNT2	1	ENSE00003841464
chr1	201361214	201361369	TNNT2	13	ENSE00003869690
chr1	201359017	201359255	TNNT2	15	ENSE00003886800
chr1	201377623	201377666	TNNT2	1	ENSE00003848917
chr1	201359018	201359255	TNNT2	15	ENSE00003850986
chr1	201377623	201377661	TNNT2	1	ENSE00001444198
chr1	201359024	201359255	TNNT2	15	ENSE00002060326
chr1	201377623	201377762	TNNT2	1	ENSE00002077734
chr1	201359034	201359255	TNNT2	16	ENSE00002035549
chr1	201359070	201359255	TNNT2	15	ENSE00002330479
chr1	201365610	201366367	TNNT2	1	ENSE00003847221
chr1	201359072	201359255	TNNT2	9	ENSE00003849344
chr1	201377623	201377652	TNNT2	1	ENSE00001699734
chr1	201359660	201359663	TNNT2	15	ENSE00003877901
chr1	201366838	201366966	TNNT2	1	ENSE00001672259
chr1	201360827	201361369	TNNT2	8	ENSE00002080136
chr1	201361279	201361357	TNNT2	1	ENSE00001936693
chr1	201361012	201361166	TNNT2	2	ENSE00001930328
chr1	201373119	201373315	TNNT2	1	ENSE00001906981
chr1	201363329	201363406	TNNT2	9	ENSE00001826497
chr1	201367771	201367808	TNNT2	1	ENSE00001840523
chr1	201363927	201364375	TNNT2	5	ENSE00002029876
chr1	201368162	201368314	TNNT2	1	ENSE00001829971
chr1	201366395	201366871	TNNT2	3	ENSE00002072382
chr1	201373119	201373265	TNNT2	1	ENSE00001835074
chr1	201366843	201366871	TNNT2	6	ENSE00001822563
chr1	201373214	201375368	TNNT2	1	ENSE00001937023
chr1	201367143	201367806	TNNT2	4	ENSE00001921865
chr1	201367453	201367806	TNNT2	6	ENSE00002067182
chr15	63042632	63042943	TPM1	1	ENSE00001809313
chr15	63044027	63044152	TPM1	2	ENSE00001100030
chr15	63056985	63057118	TPM1	3	ENSE00003554127
chr15	63059563	63059680	TPM1	4	ENSE00003586543
chr15	63060869	63060939	TPM1	5	ENSE00003506327
chr15	63061198	63061273	TPM1	6	ENSE00003632702
chr15	63062215	63062277	TPM1	7	ENSE00003790929
chr15	63062576	63062645	TPM1	8	ENSE00003519887
chr15	63064064	63064190	TPM1	9	ENSE00001141183
chr15	63065896	63066093	TPM1	10	ENSE00001739314
chr15	63042648	63042943	TPM1	1	ENSE00002548314
chr15	63060869	63061273	TPM1	5	ENSE00003849521
chr15	63061713	63061788	TPM1	6	ENSE00003814872
chr15	63069870	63071897	TPM1	9	ENSE00003843326
chr15	63042684	63043831	TPM1	1	ENSE00002547082
chr15	63061198	63062277	TPM1	5	ENSE00002574568
chr15	63071090	63071323	TPM1	7	ENSE00002548844
chr15	63042685	63042943	TPM1	1	ENSE00001182673
chr15	63071090	63071889	TPM1	9	ENSE00002557772
chr15	63042687	63042943	TPM1	1	ENSE00003742044
chr15	63044027	63047726	TPM1	2	ENSE00003744034
chr15	63042747	63042943	TPM1	1	ENSE00003903600
chr15	63064064	63064142	TPM1	9	ENSE00003518992
chr15	63065896	63066178	TPM1	10	ENSE00002555985
chr15	63043706	63043831	TPM1	2	ENSE00001100025
chr15	63071090	63071915	TPM1	10	ENSE00002543399
chr15	63042751	63042943	TPM1	1	ENSE00003555568
chr15	63043469	63043831	TPM1	2	ENSE00002545382
chr15	63056985	63057010	TPM1	3	ENSE00002566961
chr15	63043706	63044152	TPM1	2	ENSE00002563747
chr15	63061198	63061265	TPM1	6	ENSE00002566378
chr15	63042755	63042943	TPM1	1	ENSE00002570075
chr15	63071090	63071885	TPM1	8	ENSE00002558918
chr15	63042758	63042943	TPM1	1	ENSE00002555806
chr15	63071090	63071222	TPM1	9	ENSE00002536684
chr15	63042770	63042943	TPM1	1	ENSE00003825343
chr15	63071090	63071190	TPM1	9	ENSE00002569656
chr15	63042777	63042943	TPM1	1	ENSE00003831016
chr15	63065896	63066091	TPM1	10	ENSE00003822966
chr15	63042830	63042943	TPM1	1	ENSE00002565597
chr15	63043967	63044152	TPM1	1	ENSE00003819092
chr15	63069870	63071779	TPM1	9	ENSE00003822124
chr15	63044141	63044152	TPM1	1	ENSE00002565172
chr15	63062576	63062598	TPM1	8	ENSE00002551190
chr15	63048169	63048264	TPM1	1	ENSE00003846796
chr15	63069870	63071021	TPM1	8	ENSE00003850043
chr15	63048439	63048707	TPM1	1	ENSE00002307181
chr15	63069870	63070632	TPM1	8	ENSE00001334279
chr15	63048471	63048707	TPM1	1	ENSE00001334310
chr15	63071090	63071263	TPM1	8	ENSE00002540920
chr15	63048487	63048707	TPM1	1	ENSE00003818969
chr15	63064064	63065278	TPM1	8	ENSE00002538049
chr15	63048489	63048707	TPM1	1	ENSE00003816714
chr15	63069870	63070278	TPM1	8	ENSE00002563946
chr15	63048493	63048707	TPM1	1	ENSE00003845151
chr15	63065896	63066085	TPM1	8	ENSE00003841439
chr15	63069870	63070314	TPM1	9	ENSE00003848407
chr15	63048500	63048707	TPM1	1	ENSE00002205485
chr15	63071090	63071882	TPM1	7	ENSE00002548524
chr15	63048537	63048707	TPM1	1	ENSE00002547038
chr15	63060869	63061098	TPM1	4	ENSE00002561997
chr15	63048562	63048707	TPM1	1	ENSE00002544795
chr15	63062576	63062892	TPM1	7	ENSE00002560578
chr15	63048576	63048707	TPM1	1	ENSE00002574878
chr15	63048813	63048920	TPM1	1	ENSE00002546213
chr15	63048826	63049517	TPM1	1	ENSE00003842077
chr15	63050047	63050141	TPM1	2	ENSE00003850653
chr15	63069870	63070560	TPM1	9	ENSE00003841390
chr15	63054449	63054578	TPM1	1	ENSE00002550845
chr15	63059563	63059590	TPM1	3	ENSE00002571352
chr15	63055729	63057118	TPM1	1	ENSE00002551125
chr15	63071090	63071912	TPM1	8	ENSE00003636879
chr15	63056861	63057118	TPM1	1	ENSE00002563932
chr15	63059563	63059962	TPM1	2	ENSE00002563425
chr15	63057006	63057118	TPM1	1	ENSE00002550611
chr15	63059563	63059638	TPM1	2	ENSE00002559184
chr15	63061234	63061788	TPM1	1	ENSE00002541569
chr15	63062215	63062332	TPM1	2	ENSE00002541966
chr15	63062057	63062277	TPM1	1	ENSE00002545516
chr15	63062108	63062277	TPM1	1	ENSE00002550569
chr15	63065896	63066092	TPM1	3	ENSE00001799782
chr15	63062244	63062277	TPM1	1	ENSE00003842987
chr15	63064064	63064982	TPM1	3	ENSE00003845785
chr15	63065896	63066035	TPM1	4	ENSE00002542983
chr15	63063804	63064142	TPM1	1	ENSE00002542057
chr6	123636754	123636950	TRDN	1	ENSE00003850036
chr6	123570923	123571132	TRDN	2	ENSE00002470503
chr6	123548454	123548612	TRDN	3	ENSE00002476764
chr6	123547340	123547372	TRDN	4	ENSE00000798552
chr6	123530506	123530565	TRDN	5	ENSE00001380521
chr6	123516141	123516206	TRDN	6	ENSE00001447123
chr6	123512303	123512362	TRDN	7	ENSE00001370892
chr6	123503719	123503901	TRDN	8	ENSE00001006433
chr6	123497193	123497252	TRDN	9	ENSE00001364241
chr6	123464906	123464983	TRDN	10	ENSE00001411958
chr6	123438944	123439003	TRDN	11	ENSE00001006446
chr6	123438063	123438122	TRDN	12	ENSE00001404706
chr6	123393624	123393677	TRDN	13	ENSE00001389201
chr6	123388522	123388551	TRDN	14	ENSE00001006434
chr6	123382118	123382147	TRDN	15	ENSE00001006431
chr6	123381370	123381390	TRDN	16	ENSE00001381478
chr6	123377866	123377898	TRDN	17	ENSE00001390889
chr6	123377716	123377742	TRDN	18	ENSE00001006445
chr6	123375605	123375631	TRDN	19	ENSE00001006441
chr6	123366135	123366182	TRDN	20	ENSE00001006443
chr6	123352539	123352586	TRDN	21	ENSE00001381973
chr6	123337619	123337669	TRDN	22	ENSE00001382677
chr6	123331879	123331929	TRDN	23	ENSE00001382178
chr6	123316457	123316495	TRDN	24	ENSE00001006454
chr6	123279056	123279082	TRDN	25	ENSE00001084340
chr6	123278318	123278347	TRDN	26	ENSE00001084354
chr6	123274641	123274670	TRDN	27	ENSE00001006459
chr6	123273337	123273363	TRDN	28	ENSE00001006430
chr6	123272964	123273011	TRDN	29	ENSE00001006452
chr6	123271139	123271186	TRDN	30	ENSE00001006449
chr6	123269849	123269866	TRDN	31	ENSE00002507570
chr6	123267707	123267751	TRDN	32	ENSE00001006429
chr6	123265318	123265338	TRDN	33	ENSE00001006436
chr6	123260612	123260638	TRDN	34	ENSE00001006440
chr6	123259624	123259662	TRDN	35	ENSE00001006458
chr6	123255867	123255902	TRDN	36	ENSE00001006467
chr6	123255081	123255125	TRDN	37	ENSE00001006464
chr6	123252412	123252435	TRDN	38	ENSE00003766474
chr6	123224093	123224131	TRDN	39	ENSE00001006448
chr6	123221487	123221522	TRDN	40	ENSE00001403767
chr6	123216339	123218740	TRDN	41	ENSE00001412276
chr6	123636754	123636988	TRDN	1	ENSE00003877746
chr6	123438063	123438125	TRDN	12	ENSE00003880012
chr6	123349475	123352586	TRDN	21	ENSE00003870776
chr6	123636754	123636909	TRDN	1	ENSE00003773215
chr6	123464250	123464983	TRDN	9	ENSE00003772792
chr6	123498189	123498645	TRDN	4	ENSE00001762408
chr6	123636754	123636972	TRDN	1	ENSE00003764921
chr6	123528681	123529293	TRDN	6	ENSE00002294223
chr6	123528714	123529429	TRDN	2	ENSE00001643708
chr6	123636754	123637093	TRDN	1	ENSE00001447126
chr6	123503651	123503901	TRDN	8	ENSE00003747414
chr2	178807212	178807423	TTN	1	ENSE00001465556
chr2	178804552	178804655	TTN	2	ENSE00003502146
chr2	178802138	178802341	TTN	3	ENSE00003807606
chr2	178800395	178800682	TTN	4	ENSE00003810976
chr2	178799825	178799910	TTN	5	ENSE00003809662
chr2	178799487	178799731	TTN	6	ENSE00003809782
chr2	178794922	178795252	TTN	7	ENSE00003805863
chr2	178794399	178794551	TTN	8	ENSE00003803639
chr2	178793404	178793541	TTN	9	ENSE00003810843
chr2	178792072	178792197	TTN	10	ENSE00003803899
chr2	178790708	178790845	TTN	11	ENSE00003808716
chr2	178789978	178790115	TTN	12	ENSE00003809802
chr2	178789360	178789497	TTN	13	ENSE00003805623
chr2	178785848	178786141	TTN	14	ENSE00003801659
chr2	178785620	178785742	TTN	15	ENSE00003804455
chr2	178784070	178784351	TTN	16	ENSE00003810306
chr2	178783720	178783785	TTN	17	ENSE00003805296
chr2	178782806	178783064	TTN	18	ENSE00003806123
chr2	178782539	178782602	TTN	19	ENSE00003808554
chr2	178782212	178782427	TTN	20	ENSE00003804962
chr2	178781121	178781263	TTN	21	ENSE00003804165
chr2	178780000	178780205	TTN	22	ENSE00003802603
chr2	178779229	178779462	TTN	23	ENSE00003807963
chr2	178778874	178779118	TTN	24	ENSE00003808968
chr2	178777704	178777975	TTN	25	ENSE00003802614
chr2	178777420	178777584	TTN	26	ENSE00003811446
chr2	178777149	178777317	TTN	27	ENSE00003805710
chr2	178775356	178777049	TTN	28	ENSE00003809358
chr2	178774921	178775202	TTN	29	ENSE00003809440
chr2	178774207	178774473	TTN	30	ENSE00003802960
chr2	178773838	178774110	TTN	31	ENSE00003804241
chr2	178773462	178773725	TTN	32	ENSE00003806988
chr2	178773109	178773369	TTN	33	ENSE00003804968
chr2	178771211	178771471	TTN	34	ENSE00003809850
chr2	178770412	178770675	TTN	35	ENSE00003806479
chr2	178770060	178770320	TTN	36	ENSE00003804523
chr2	178769679	178769939	TTN	37	ENSE00003807378
chr2	178768673	178768933	TTN	38	ENSE00003807271
chr2	178768014	178768155	TTN	39	ENSE00003808172
chr2	178767759	178767924	TTN	40	ENSE00003808223
chr2	178766381	178766612	TTN	41	ENSE00003810851
chr2	178764527	178764811	TTN	42	ENSE00003802092
chr2	178764177	178764302	TTN	43	ENSE00003807103
chr2	178758984	178759172	TTN	44	ENSE00003801355
chr2	178753124	178753180	TTN	45	ENSE00003810791
chr2	178738082	178738360	TTN	46	ENSE00003805227
chr2	178735511	178736074	TTN	47	ENSE00003808619
chr2	178734707	178734988	TTN	48	ENSE00003811334
chr2	178734328	178734606	TTN	49	ENSE00003807496
chr2	178733614	178733892	TTN	50	ENSE00003806831
chr2	178733239	178733517	TTN	51	ENSE00003801788
chr2	178732834	178733121	TTN	52	ENSE00003804186
chr2	178732440	178732718	TTN	53	ENSE00003805178
chr2	178732066	178732347	TTN	54	ENSE00003806856
chr2	178731693	178731971	TTN	55	ENSE00003804074
chr2	178731305	178731583	TTN	56	ENSE00003807057
chr2	178730925	178731203	TTN	57	ENSE00003807032
chr2	178730505	178730792	TTN	58	ENSE00003810010
chr2	178730093	178730371	TTN	59	ENSE00003805733
chr2	178729664	178729945	TTN	60	ENSE00003805836
chr2	178729288	178729566	TTN	61	ENSE00003802637
chr2	178728891	178729169	TTN	62	ENSE00003809504
chr2	178728500	178728778	TTN	63	ENSE00003802968
chr2	178728110	178728397	TTN	64	ENSE00003810612
chr2	178727585	178727863	TTN	65	ENSE00003806423
chr2	178727090	178727371	TTN	66	ENSE00003805536
chr2	178725768	178726046	TTN	67	ENSE00003807762
chr2	178725368	178725649	TTN	68	ENSE00003809887
chr2	178724260	178724538	TTN	69	ENSE00003811356
chr2	178723856	178724143	TTN	70	ENSE00003804298
chr2	178723418	178723696	TTN	71	ENSE00003807700
chr2	178723046	178723324	TTN	72	ENSE00003803086
chr2	178722659	178722937	TTN	73	ENSE00003806655
chr2	178722259	178722546	TTN	74	ENSE00003805355
chr2	178721847	178722134	TTN	75	ENSE00003804884
chr2	178720921	178721202	TTN	76	ENSE00003805805
chr2	178720385	178720663	TTN	77	ENSE00003803146
chr2	178719983	178720264	TTN	78	ENSE00003806016
chr2	178719554	178719832	TTN	79	ENSE00003808302
chr2	178719164	178719451	TTN	80	ENSE00003802442
chr2	178718695	178718973	TTN	81	ENSE00003809965
chr2	178718322	178718600	TTN	82	ENSE00003809650
chr2	178717943	178718221	TTN	83	ENSE00003810498
chr2	178717523	178717810	TTN	84	ENSE00003807178
chr2	178717095	178717382	TTN	85	ENSE00003808579
chr2	178715493	178715774	TTN	86	ENSE00003801249
chr2	178714986	178715264	TTN	87	ENSE00003810208
chr2	178714292	178714573	TTN	88	ENSE00003802440
chr2	178713897	178714175	TTN	89	ENSE00003802351
chr2	178713085	178713372	TTN	90	ENSE00003807933
chr2	178712697	178712975	TTN	91	ENSE00003804939
chr2	178712315	178712593	TTN	92	ENSE00003810094
chr2	178711944	178712222	TTN	93	ENSE00003811103
chr2	178711062	178711349	TTN	94	ENSE00003801476
chr2	178710635	178710922	TTN	95	ENSE00003808430
chr2	178709566	178709856	TTN	96	ENSE00003809007
chr2	178707526	178707813	TTN	97	ENSE00003803910
chr2	178706862	178706954	TTN	98	ENSE00003804245
chr2	178706454	178706739	TTN	99	ENSE00003801649
chr2	178705174	178705357	TTN	100	ENSE00003805371
chr2	178704877	178704966	TTN	101	ENSE00003802112
chr2	178704510	178704777	TTN	102	ENSE00003810323
chr2	178704147	178704407	TTN	103	ENSE00003810781
chr2	178702454	178702663	TTN	104	ENSE00003805599
chr2	178702168	178702245	TTN	105	ENSE00003809461
chr2	178702040	178702066	TTN	106	ENSE00003805821
chr2	178701528	178701587	TTN	107	ENSE00003803485
chr2	178701120	178701203	TTN	108	ENSE00003803812
chr2	178698843	178698914	TTN	109	ENSE00003804844
chr2	178697121	178697168	TTN	110	ENSE00003810688
chr2	178695865	178696269	TTN	111	ENSE00003806388
chr2	178695348	178695410	TTN	112	ENSE00003803093
chr2	178694829	178694906	TTN	113	ENSE00003802009
chr2	178694599	178694676	TTN	114	ENSE00003806356
chr2	178693922	178694008	TTN	115	ENSE00003803112
chr2	178693609	178693689	TTN	116	ENSE00003811115
chr2	178692497	178692580	TTN	117	ENSE00003810048
chr2	178692016	178692099	TTN	118	ENSE00003809302
chr2	178689813	178689896	TTN	119	ENSE00003811271
chr2	178689515	178689595	TTN	120	ENSE00003811169
chr2	178689290	178689373	TTN	121	ENSE00003802187
chr2	178689053	178689136	TTN	122	ENSE00003810484
chr2	178688677	178688778	TTN	123	ENSE00003810121
chr2	178688111	178688224	TTN	124	ENSE00003805410
chr2	178685518	178685598	TTN	125	ENSE00003801264
chr2	178685253	178685330	TTN	126	ENSE00003805756
chr2	178684906	178684989	TTN	127	ENSE00003808334
chr2	178684666	178684749	TTN	128	ENSE00003808052
chr2	178684330	178684413	TTN	129	ENSE00003803067
chr2	178683999	178684082	TTN	130	ENSE00003808806
chr2	178683211	178683291	TTN	131	ENSE00003805330
chr2	178682697	178682903	TTN	132	ENSE00003807878
chr2	178681661	178681738	TTN	133	ENSE00003806244
chr2	178681376	178681450	TTN	134	ENSE00003810594
chr2	178681079	178681171	TTN	135	ENSE00003809388
chr2	178680254	178680331	TTN	136	ENSE00003807405
chr2	178679894	178680055	TTN	137	ENSE00003810081
chr2	178679599	178679682	TTN	138	ENSE00003806496
chr2	178679339	178679416	TTN	139	ENSE00003802498
chr2	178678747	178678830	TTN	140	ENSE00003809653
chr2	178678414	178678497	TTN	141	ENSE00003810862
chr2	178678125	178678208	TTN	142	ENSE00003805059
chr2	178677621	178677917	TTN	143	ENSE00003801382
chr2	178675921	178675995	TTN	144	ENSE00003805240
chr2	178675039	178675113	TTN	145	ENSE00003804875
chr2	178674314	178674409	TTN	146	ENSE00003801552
chr2	178673633	178673710	TTN	147	ENSE00003804385
chr2	178672635	178672703	TTN	148	ENSE00003805135
chr2	178672407	178672481	TTN	149	ENSE00003808243
chr2	178671971	178672267	TTN	150	ENSE00003808353
chr2	178671090	178671170	TTN	151	ENSE00003807571
chr2	178670218	178670295	TTN	152	ENSE00003808118
chr2	178662966	178663055	TTN	153	ENSE00003807304
chr2	178659172	178659255	TTN	154	ENSE00003802745
chr2	178659005	178659088	TTN	155	ENSE00003809569
chr2	178652458	178652541	TTN	156	ENSE00003806373
chr2	178652264	178652347	TTN	157	ENSE00003807489
chr2	178652096	178652179	TTN	158	ENSE00003805050
chr2	178651884	178651967	TTN	159	ENSE00003808824
chr2	178651666	178651749	TTN	160	ENSE00003807203
chr2	178651453	178651536	TTN	161	ENSE00003811260
chr2	178651243	178651320	TTN	162	ENSE00003806229
chr2	178650751	178650834	TTN	163	ENSE00003807893
chr2	178650164	178650271	TTN	164	ENSE00003809515
chr2	178649817	178649894	TTN	165	ENSE00003804845
chr2	178645920	178646030	TTN	166	ENSE00003806702
chr2	178644548	178644616	TTN	167	ENSE00003809179
chr2	178642237	178642317	TTN	168	ENSE00003804802
chr2	178641241	178641315	TTN	169	ENSE00003811452
chr2	178640541	178640630	TTN	170	ENSE00003807205
chr2	178640048	178640110	TTN	171	ENSE00003806747
chr2	178639699	178639788	TTN	172	ENSE00003810755
chr2	178637369	178637419	TTN	173	ENSE00003806122
chr2	178636398	178636799	TTN	174	ENSE00003804858
chr2	178635963	178636241	TTN	175	ENSE00003803996
chr2	178635440	178635715	TTN	176	ENSE00003807976
chr2	178635165	178635304	TTN	177	ENSE00003804328
chr2	178634723	178634849	TTN	178	ENSE00003802254
chr2	178634366	178634629	TTN	179	ENSE00003811410
chr2	178633817	178634083	TTN	180	ENSE00003805150
chr2	178633413	178633676	TTN	181	ENSE00003801907
chr2	178633187	178633326	TTN	182	ENSE00003802031
chr2	178632918	178633044	TTN	183	ENSE00003811443
chr2	178632526	178632792	TTN	184	ENSE00003811384
chr2	178632147	178632413	TTN	185	ENSE00003801954
chr2	178631034	178631300	TTN	186	ENSE00003809996
chr2	178630804	178630943	TTN	187	ENSE00003804589
chr2	178630241	178630367	TTN	188	ENSE00003805931
chr2	178629301	178629443	TTN	189	ENSE00003811344
chr2	178625273	178625396	TTN	190	ENSE00003802375
chr2	178624465	178624731	TTN	191	ENSE00003806733
chr2	178622670	178622767	TTN	192	ENSE00003807497
chr2	178621840	178622008	TTN	193	ENSE00003802530
chr2	178621475	178621741	TTN	194	ENSE00003811387
chr2	178621102	178621368	TTN	195	ENSE00003802653
chr2	178620715	178620993	TTN	196	ENSE00003802540
chr2	178620217	178620625	TTN	197	ENSE00003802874
chr2	178619988	178620112	TTN	198	ENSE00003804130
chr2	178619621	178619887	TTN	199	ENSE00003807647
chr2	178618584	178618853	TTN	200	ENSE00003802353
chr2	178618189	178618491	TTN	201	ENSE00003809195
chr2	178617779	178618081	TTN	202	ENSE00003803170
chr2	178617325	178617512	TTN	203	ENSE00003806295
chr2	178617120	178617234	TTN	204	ENSE00003810732
chr2	178616729	178617013	TTN	205	ENSE00003809985
chr2	178616479	178616630	TTN	206	ENSE00003808828
chr2	178615641	178615788	TTN	207	ENSE00003803811
chr2	178615307	178615484	TTN	208	ENSE00003803944
chr2	178614847	178614968	TTN	209	ENSE00003802090
chr2	178614466	178614753	TTN	210	ENSE00003809522
chr2	178614052	178614348	TTN	211	ENSE00003804879
chr2	178613751	178613937	TTN	212	ENSE00003809410
chr2	178613161	178613276	TTN	213	ENSE00003808827
chr2	178612773	178613072	TTN	214	ENSE00003806136
chr2	178612277	178612576	TTN	215	ENSE00003804290
chr2	178612057	178612162	TTN	216	ENSE00003803723
chr2	178611758	178611954	TTN	217	ENSE00003805819
chr2	178611372	178611677	TTN	218	ENSE00003806467
chr2	178610993	178611271	TTN	219	ENSE00003808061
chr2	178610090	178610389	TTN	220	ENSE00003811164
chr2	178609684	178609986	TTN	221	ENSE00003805132
chr2	178609208	178609570	TTN	222	ENSE00003805056
chr2	178608606	178608908	TTN	223	ENSE00003811138
chr2	178608178	178608477	TTN	224	ENSE00003809346
chr2	178607785	178608081	TTN	225	ENSE00003806782
chr2	178607401	178607685	TTN	226	ENSE00003804121
chr2	178607021	178607314	TTN	227	ENSE00003804454
chr2	178605414	178605713	TTN	228	ENSE00003803420
chr2	178604987	178605295	TTN	229	ENSE00003809028
chr2	178604708	178604898	TTN	230	ENSE00003801894
chr2	178603876	178604305	TTN	231	ENSE00003809851
chr2	178602282	178602590	TTN	232	ENSE00003808594
chr2	178602002	178602150	TTN	233	ENSE00003810473
chr2	178601882	178601914	TTN	234	ENSE00003801625
chr2	178601658	178601787	TTN	235	ENSE00003802643
chr2	178601265	178601564	TTN	236	ENSE00003804239
chr2	178600854	178601171	TTN	237	ENSE00003806278
chr2	178599554	178599850	TTN	238	ENSE00003801391
chr2	178599146	178599445	TTN	239	ENSE00003806021
chr2	178598748	178599062	TTN	240	ENSE00003803442
chr2	178598506	178598654	TTN	241	ENSE00003801787
chr2	178597908	178598058	TTN	242	ENSE00003802004
chr2	178597538	178597819	TTN	243	ENSE00003808790
chr2	178595507	178595809	TTN	244	ENSE00003807896
chr2	178594344	178594646	TTN	245	ENSE00003801753
chr2	178593961	178594242	TTN	246	ENSE00003807039
chr2	178593568	178593867	TTN	247	ENSE00003804106
chr2	178593173	178593475	TTN	248	ENSE00003801817
chr2	178592775	178593083	TTN	249	ENSE00003810564
chr2	178592379	178592660	TTN	250	ENSE00003807476
chr2	178591978	178592277	TTN	251	ENSE00003807363
chr2	178591599	178591892	TTN	252	ENSE00003808994
chr2	178588538	178591504	TTN	253	ENSE00003810188
chr2	178587899	178588219	TTN	254	ENSE00003811401
chr2	178587516	178587800	TTN	255	ENSE00003805661
chr2	178587118	178587417	TTN	256	ENSE00003804742
chr2	178586505	178586807	TTN	257	ENSE00003810357
chr2	178585072	178585347	TTN	258	ENSE00003801707
chr2	178584669	178584968	TTN	259	ENSE00003810399
chr2	178584276	178584578	TTN	260	ENSE00003810448
chr2	178583607	178583906	TTN	261	ENSE00003802505
chr2	178582940	178583227	TTN	262	ENSE00003806397
chr2	178582296	178582592	TTN	263	ENSE00003807889
chr2	178581906	178582208	TTN	264	ENSE00003811290
chr2	178581499	178581804	TTN	265	ENSE00003808853
chr2	178580322	178580609	TTN	266	ENSE00003807542
chr2	178579939	178580229	TTN	267	ENSE00003810775
chr2	178579561	178579848	TTN	268	ENSE00003811210
chr2	178578806	178579393	TTN	269	ENSE00003805436
chr2	178578611	178578715	TTN	270	ENSE00003808777
chr2	178577988	178578185	TTN	271	ENSE00003806939
chr2	178577602	178577898	TTN	272	ENSE00003811024
chr2	178576923	178577510	TTN	273	ENSE00003803896
chr2	178576529	178576831	TTN	274	ENSE00003807419
chr2	178559311	178576416	TTN	275	ENSE00003811193
chr2	178558341	178558637	TTN	276	ENSE00003802597
chr2	178557648	178558235	TTN	277	ENSE00003802941
chr2	178557253	178557555	TTN	278	ENSE00003808789
chr2	178556848	178557144	TTN	279	ENSE00003806587
chr2	178554865	178555152	TTN	280	ENSE00003807681
chr2	178554453	178554752	TTN	281	ENSE00003811102
chr2	178553914	178554216	TTN	282	ENSE00003802386
chr2	178553502	178553807	TTN	283	ENSE00003809908
chr2	178551630	178553396	TTN	284	ENSE00003808993
chr2	178550967	178551260	TTN	285	ENSE00003811205
chr2	178549986	178550273	TTN	286	ENSE00003808021
chr2	178549570	178549869	TTN	287	ENSE00003804355
chr2	178547407	178549473	TTN	288	ENSE00003807046
chr2	178547003	178547305	TTN	289	ENSE00003810611
chr2	178546600	178546905	TTN	290	ENSE00003803222
chr2	178546212	178546502	TTN	291	ENSE00003801213
chr2	178545820	178546116	TTN	292	ENSE00003809128
chr2	178545388	178545693	TTN	293	ENSE00003803385
chr2	178544201	178544506	TTN	294	ENSE00003807140
chr2	178543834	178544115	TTN	295	ENSE00003809946
chr2	178543069	178543662	TTN	296	ENSE00003810384
chr2	178542662	178542949	TTN	297	ENSE00003802641
chr2	178542264	178542563	TTN	298	ENSE00003806194
chr2	178541282	178541584	TTN	299	ENSE00003805894
chr2	178540068	178540370	TTN	300	ENSE00003808643
chr2	178539382	178539966	TTN	301	ENSE00003805779
chr2	178538946	178539251	TTN	302	ENSE00003806836
chr2	178538540	178538839	TTN	303	ENSE00003810204
chr2	178537342	178537917	TTN	304	ENSE00003805486
chr2	178536938	178537243	TTN	305	ENSE00003801306
chr2	178535982	178536575	TTN	306	ENSE00003808123
chr2	178530241	178535849	TTN	307	ENSE00003808212
chr2	178529960	178530116	TTN	308	ENSE00003811220
chr2	178528528	178529219	TTN	309	ENSE00003801641
chr2	178528274	178528427	TTN	310	ENSE00003801638
chr2	178527446	178527748	TTN	311	ENSE00003805382
chr2	178525989	178527307	TTN	312	ENSE00001776354
chr2	178739141	178741921	TTN	45	ENSE00003807936
chr2	178757542	178757916	TTN	45	ENSE00003810507
chr2	178756222	178756797	TTN	46	ENSE00003804711
chr2	178677201	178677287	TTN	147	ENSE00002785187
chr2	178675671	178675754	TTN	149	ENSE00002821339
chr2	178669592	178669675	TTN	158	ENSE00002499465
chr2	178669373	178669447	TTN	159	ENSE00002928040
chr2	178667638	178667721	TTN	160	ENSE00002945907
chr2	178667442	178667525	TTN	161	ENSE00002778077
chr2	178667236	178667319	TTN	162	ENSE00002858877
chr2	178666824	178666901	TTN	163	ENSE00001511801
chr2	178665708	178665791	TTN	164	ENSE00002930137
chr2	178665377	178665460	TTN	165	ENSE00001511800
chr2	178664852	178664926	TTN	166	ENSE00001511799
chr2	178664654	178664737	TTN	167	ENSE00002443715
chr2	178664460	178664537	TTN	168	ENSE00001511797
chr2	178664015	178664098	TTN	169	ENSE00002503185
chr2	178663819	178663902	TTN	170	ENSE00002469497
chr2	178663627	178663710	TTN	171	ENSE00003791062
chr2	178663433	178663516	TTN	172	ENSE00002751162
chr2	178663266	178663349	TTN	173	ENSE00002763838
chr2	178662729	178662812	TTN	175	ENSE00002810615
chr2	178662533	178662616	TTN	176	ENSE00002761458
chr2	178662338	178662418	TTN	177	ENSE00002825030
chr2	178662142	178662222	TTN	178	ENSE00002852676
chr2	178661948	178662028	TTN	179	ENSE00002831360
chr2	178661759	178661842	TTN	180	ENSE00002767327
chr2	178658705	178658794	TTN	183	ENSE00002862985
chr2	178658468	178658551	TTN	184	ENSE00002940926
chr2	178658272	178658355	TTN	185	ENSE00002961719
chr2	178658077	178658157	TTN	186	ENSE00002911976
chr2	178657881	178657961	TTN	187	ENSE00002960777
chr2	178657687	178657767	TTN	188	ENSE00002840432
chr2	178657498	178657581	TTN	189	ENSE00002949545
chr2	178654912	178654995	TTN	190	ENSE00002471163
chr2	178654745	178654828	TTN	191	ENSE00001744095
chr2	178654445	178654534	TTN	192	ENSE00002836035
chr2	178654208	178654291	TTN	193	ENSE00002759095
chr2	178654012	178654095	TTN	194	ENSE00002938148
chr2	178653817	178653897	TTN	195	ENSE00002771288
chr2	178653621	178653701	TTN	196	ENSE00002750222
chr2	178653427	178653507	TTN	197	ENSE00002834894
chr2	178653238	178653321	TTN	198	ENSE00002816759
chr2	178653041	178653124	TTN	199	ENSE00002922952
chr2	178652848	178652931	TTN	200	ENSE00002841497
chr2	178652653	178652736	TTN	201	ENSE00002962510
chr2	178649554	178649631	TTN	212	ENSE00001690572
chr2	178649248	178649331	TTN	213	ENSE00001608285
chr2	178647381	178647464	TTN	214	ENSE00001734166
chr2	178647064	178647144	TTN	215	ENSE00001648884
chr2	178646485	178646559	TTN	216	ENSE00001666171
chr2	178804552	178804642	TTN	1	ENSE00003809141
chr2	178527012	178527307	TTN	191	ENSE00003809884
chr2	178702454	178702520	TTN	1	ENSE00001622125
chr2	178636752	178636799	TTN	32	ENSE00002457556
chr2	178651453	178651520	TTN	1	ENSE00001629022
chr2	178639772	178639788	TTN	10	ENSE00002532846
chr2	178651453	178651516	TTN	1	ENSE00001750821
chr2	178640077	178640110	TTN	14	ENSE00001724319
chr2	178667236	178667307	TTN	1	ENSE00001725280
chr2	178672407	178672418	TTN	1	ENSE00002843595
chr2	178669625	178669675	TTN	5	ENSE00001599980
chr2	178744405	178752039	TTN	46	ENSE00001339816
chr2	178767759	178767825	TTN	1	ENSE00003790770
chr2	178753361	178754009	TTN	6	ENSE00003789931
chr2	178794922	178794954	TTN	1	ENSE00001687167
chr2	178786089	178786141	TTN	6	ENSE00001805268
chr2	178807212	178807408	TTN	1	ENSE00001840753
chr2	178798495	178799731	TTN	6	ENSE00001930782
chr2	178830665	178830802	TTN	1	ENSE00001626989
chr2	178825313	178825495	TTN	2	ENSE00001699844
chr2	178817526	178817680	TTN	3	ENSE00001642796
chr2	178802287	178802341	TTN	5	ENSE00001689067
